# Supplementary material for: Mutational and putative neoantigen load predict clinical benefit of adoptive T cell therapy in melanoma
Source: Nat Commun. 2017 Nov 23;8:1738. doi: 10.1038/s41467-017-01460-0 (PMC5701046; doi:10.1038/s41467-017-01460-0)
Supplement: Supplementary file 4 — Supplementary Data 1 [file 41467_2017_1460_MOESM4_ESM.xlsx]

## Sheet: SampleAnnot_27patients_forSuppl
Supplementary Data 1 - Clinical annotation data. Database was locked in June 27, 2017. Time in months.
	Sample.Timepoint	AJCC.Stage	PFS.Time	PFS.Event	OS.Time	OS.Event	Tumor.Response	Type.of.Lesion	Type.of.Primary	RECIST	RNAseq	Mutations	CopyNumber
MM909_01	Before TILs	M1c	48.1	1	92.9	0	-100	LN	unknown	CR	yes	no	no
MM909_02	Before TILs	M1b	2	1	6.9	1	10.94	LN	skin	PD	yes	yes	yes
MM909_03	Before TILs	M1c	3.8	1	11.4	1	11.92	SC	unknown	SD	yes	yes	yes
MM909_06	Before TILs	M1c	2.3	1	4.6	1	-7.14	LN	skin	PD	yes	yes	yes
MM909_11	Before TILs	M1a	13.1	1	71.5	0	-100	LN	skin	CR	yes	yes	yes
MM909_14	Before TILs	M1c	2.5	1	3.2	1	27.8	LN	unknown	PD	yes	yes	yes
MM909_15	Before TILs	M1b	67.13	0	67.1	0	-100	LN	skin	CR	yes	yes	yes
MM909_16	Before TILs	M1c	3.9	1	65.3	0	-12	SC	skin	SD	yes	yes	yes
MM909_17	Before TILs	M1c	64.87	0	64.9	0	-40.5	LN	skin	PR	yes	yes	yes
MM909_20	Before TILs	M1c	11.9	1	21.8	1	-54.9	SC	skin	PR	no	yes	yes
MM909_22	After Ipilimumab/Before TILs	M1c	32.1	0	32.1	1	-100	NA	skin	PR	yes	yes	yes
MM909_24	Before TILs	M1a	56.1	0	56.1	0	-100	LN	skin	PR	no	yes	yes
MM909_25	Before TILs	M1b	3.77	1	5.5	1	-24.1	LN	skin	SD	yes	yes	yes
MM909_26	Before TILs	M1c	52.7	0	52.7	0	-100	IM	skin	CR	yes	yes	yes
MM909_27	Before Vemurafenib/Before TILs	M1c	2	1	3.5	1	24.7	SC	skin	PD	yes	yes	yes
MM909_29	During Vemurafenib/Before TILs	M1c	3.77	1	5.4	1	-14	LN	skin	SD	yes	no	no
MM909_31	Before TILs	M1c	11.3	1	20.1	1	-61.3	SC	mucosa	PR	yes	yes	yes
MM909_34	Before TILs	M1c	2.83	1	5	1	-5.8	LN	mucosa	SD	yes	yes	yes
MM909_35	During Vemurafenib/Before TILs	M1c	3.13	1	23.7	1	2.2	SC	skin	SD	yes	yes	yes
MM909_36	During Vemurafenib/Before TILs	M1c	8.23	1	24.6	1	-53.8	IA	skin	PR	yes	yes	yes
MM909_37	Before TILs	M1c	3.03	1	12.1	1	2.6	SC	skin	SD	yes	yes	yes
MM909_40	Before TILs	M1c	3.73	1	14	1	15.8	IA	skin	SD	yes	yes	yes
MM909_42	Before TILs	M1c	42.3	0	42.3	0	-100	SC	skin	CR	yes	yes	yes
MM909_43	Before TILs	M1c	1.93	1	22.8	1	-76.6	SC	unknown	PD	yes	yes	yes
MM909_45	Before TILs	M1c	11.3	1	37.2	0	-35.7	LN	unknown	PR	yes	no	no
MM909_46	Before TILs	M1c	5.83	1	24.8	1	-6.6	LN	skin	SD	yes	yes	yes
MM909_47	Before TILs	M1c	3.27	1	18.9	1	-21.4	pleura	unknown	SD	yes	yes	yes
