# Supplementary material for: Mutational and putative neoantigen load predict clinical benefit of adoptive T cell therapy in melanoma
Source: Nat Commun. 2017 Nov 23;8:1738. doi: 10.1038/s41467-017-01460-0 (PMC5701046; doi:10.1038/s41467-017-01460-0)
Supplement: Supplementary file 5 — Supplementary Data 2 [file 41467_2017_1460_MOESM5_ESM.xlsx]

## Sheet: SupplementaryData2
Supplementary Data 2 - DNA copy number data. The data is segemented and genome positions are from hg19. Positions with NA values across all samples were removed.
	chrom	Start	End	Symbol	MM909_02_1	MM909_03_1	MM909_06_1	MM909_11_1	MM909_14_1	MM909_15_2	MM909_16_1	MM909_17_1	MM909_20_1	MM909_22_1	MM909_24_1	MM909_25_1	MM909_26_1	MM909_27_1	MM909_31_1	MM909_34_2	MM909_35_1	MM909_36_1	MM909_37_1	MM909_40_1	MM909_42_1	MM909_43_1	MM909_46_1	MM909_47_1
1_65509	1	65509	65625	NA	-0.45	NA	NA	NA	NA	NA	NA	NA	NA	-0.46	NA	NA	NA	NA	0.11	NA	-0.23	NA	-0.18	-0.25	NA	-0.19	-0.16	-0.22
1_65831	1	65831	65973	NA	-0.45	NA	NA	0.05	-0.08	NA	-0.14	0.04	-0.24	-0.46	NA	0.22	-0.05	-1.18	0.11	NA	-0.23	-0.05	-0.18	-0.25	-0.61	-0.19	-0.16	-0.22
1_69481	1	69481	69600	OR4F5	NA	NA	NA	NA	NA	NA	NA	NA	NA	NA	NA	NA	NA	NA	NA	NA	NA	NA	NA	NA	NA	NA	-0.16	NA
1_721381	1	721381	721519	NA	NA	NA	NA	NA	NA	NA	NA	NA	NA	NA	NA	NA	NA	NA	NA	NA	NA	NA	NA	NA	NA	NA	-0.16	NA
1_721530	1	721530	721806	NA	-0.45	NA	NA	0.05	-0.08	-0.05	-0.14	0.04	-0.24	-0.46	-0.07	0.22	-0.05	-1.18	0.11	0.16	-0.23	-0.05	-0.18	-0.25	-0.61	-0.19	-0.16	-0.22
1_721851	1	721851	721942	NA	NA	NA	NA	NA	NA	NA	NA	NA	NA	NA	NA	NA	NA	NA	NA	NA	NA	NA	NA	NA	NA	NA	-0.16	-0.22
1_752916	1	752916	753035	NA	NA	NA	NA	NA	NA	NA	-0.14	NA	NA	-0.46	NA	NA	-0.05	NA	0.11	NA	NA	NA	-0.18	-0.25	-0.61	-0.19	-0.16	-0.22
1_762095	1	762095	762275	LINC00115	-0.45	-0.24	-0.28	0.05	-0.08	-0.05	-0.14	0.04	-0.24	-0.46	-0.07	0.22	NA	-1.18	0.11	0.16	-0.23	-0.05	-0.18	-0.25	-0.61	-0.19	-0.16	-0.22
1_792270	1	792270	792446	LINC01128	NA	NA	NA	NA	NA	NA	-0.14	NA	NA	-0.46	NA	NA	-0.05	NA	0.11	NA	NA	NA	-0.18	-0.25	-0.61	-0.19	-0.16	-0.22
1_861266	1	861266	861496	SAMD11	NA	NA	NA	NA	NA	NA	-0.14	NA	NA	-0.46	NA	0.22	NA	-1.18	0.11	NA	NA	NA	-0.18	-0.25	-0.61	NA	-0.16	-0.22
1_871064	1	871064	871262	SAMD11	-0.45	NA	NA	0.05	-0.08	NA	-0.14	0.04	NA	NA	NA	0.22	-0.05	-1.18	0.11	0.16	NA	-0.05	-0.18	-0.25	-0.61	NA	-0.16	-0.22
1_874367	1	874367	874575	SAMD11	-0.45	NA	NA	0.05	-0.08	NA	-0.14	0.04	NA	-0.46	NA	0.22	-0.05	-1.18	0.11	0.16	NA	-0.05	-0.18	-0.25	-0.61	-0.19	-0.16	-0.22
1_874612	1	874612	874816	SAMD11	NA	NA	NA	NA	NA	NA	-0.14	NA	NA	NA	NA	NA	NA	NA	0.11	NA	NA	NA	-0.18	-0.25	-0.61	NA	-0.16	-0.22
1_878173	1	878173	878465	SAMD11	-0.45	-0.24	-0.28	0.05	-0.08	-0.05	-0.14	0.04	-0.24	-0.46	-0.07	0.22	-0.05	-1.18	0.11	0.16	-0.23	-0.05	-0.18	-0.25	-0.61	-0.19	-0.16	-0.22
1_879125	1	879125	879593	SAMD11	-0.45	-0.24	-0.28	0.05	-0.08	-0.05	-0.14	0.04	-0.24	-0.46	-0.07	0.22	-0.05	-1.18	0.11	0.16	-0.23	-0.05	-0.18	-0.25	-0.61	-0.19	-0.16	-0.22
1_880987	1	880987	881117	NOC2L	NA	NA	NA	NA	NA	NA	NA	NA	NA	NA	NA	NA	NA	NA	NA	NA	NA	NA	-0.18	-0.25	NA	NA	-0.16	NA
1_883953	1	883953	884074	NOC2L	NA	NA	NA	NA	NA	NA	-0.14	NA	NA	-0.46	NA	NA	NA	-1.18	0.11	NA	NA	NA	-0.18	-0.25	-0.61	-0.19	-0.16	-0.22
1_886604	1	886604	886731	NOC2L	-0.45	NA	NA	NA	NA	NA	-0.14	NA	NA	-0.46	NA	NA	NA	NA	0.11	NA	NA	NA	-0.18	-0.25	-0.61	NA	-0.16	-0.22
1_887470	1	887470	887591	NOC2L	-0.45	NA	NA	0.05	-0.08	-0.05	-0.14	NA	NA	NA	NA	0.22	-0.05	-1.18	0.11	0.16	NA	-0.05	-0.18	-0.25	-0.61	NA	-0.16	-0.22
1_887928	1	887928	888058	NOC2L	-0.45	NA	NA	0.05	-0.08	NA	-0.14	0.04	NA	-0.46	NA	0.22	-0.05	-1.18	0.11	0.16	-0.23	-0.05	-0.18	-0.25	-0.61	-0.19	-0.16	-0.22
1_888605	1	888605	888726	NOC2L	NA	NA	NA	NA	NA	NA	-0.14	NA	NA	NA	NA	NA	NA	NA	NA	NA	NA	NA	-0.18	NA	NA	NA	-0.16	-0.22
1_889239	1	889239	889417	NOC2L	-0.45	-0.24	-0.28	0.05	-0.08	-0.05	-0.14	0.04	-0.24	-0.46	-0.07	0.22	-0.05	-1.18	0.11	0.16	-0.23	-0.05	-0.18	-0.25	-0.61	-0.19	-0.16	-0.22
1_889422	1	889422	889552	NOC2L	NA	NA	NA	0.05	NA	NA	-0.14	NA	NA	NA	NA	NA	-0.05	-1.18	0.11	NA	NA	NA	-0.18	-0.25	-0.61	NA	-0.16	-0.22
1_891351	1	891351	891472	NOC2L	NA	NA	NA	NA	-0.08	-0.05	NA	NA	-0.24	-0.46	-0.07	NA	-0.05	-1.18	0.11	0.16	-0.23	-0.05	-0.18	-0.25	-0.61	-0.19	NA	NA
1_891533	1	891533	891663	NOC2L	NA	NA	NA	NA	NA	NA	-0.14	NA	NA	NA	NA	NA	NA	NA	0.11	NA	NA	NA	-0.18	NA	NA	NA	-0.16	-0.22
1_892335	1	892335	892500	NOC2L	NA	NA	NA	NA	NA	NA	-0.14	NA	NA	NA	NA	NA	-0.05	NA	0.11	NA	NA	NA	-0.18	-0.25	NA	NA	-0.16	-0.22
1_893988	1	893988	894336	NOC2L	-0.45	-0.24	-0.28	0.05	-0.08	-0.05	-0.14	0.04	-0.24	-0.46	-0.07	0.22	-0.05	-1.18	0.11	0.16	-0.23	-0.05	-0.18	-0.25	-0.61	-0.19	-0.16	-0.22
1_894339	1	894339	894628	NOC2L	-0.45	-0.24	-0.28	0.05	-0.08	-0.05	-0.14	0.04	-0.24	-0.46	-0.07	0.22	-0.05	-1.18	0.11	0.16	-0.23	-0.05	-0.18	-0.25	-0.61	-0.19	-0.16	-0.22
1_896669	1	896669	897854	KLHL17	-0.45	-0.24	-0.28	0.05	-0.08	-0.05	-0.14	0.04	-0.24	-0.46	-0.07	0.22	-0.05	-1.18	0.11	0.16	-0.23	-0.05	-0.18	-0.25	-0.61	-0.19	-0.16	-0.22
1_898106	1	898106	898628	KLHL17	-0.45	-0.24	-0.28	0.05	-0.08	-0.05	-0.14	0.04	-0.24	-0.46	-0.07	0.22	-0.05	-1.18	0.11	0.16	-0.23	-0.05	-0.18	-0.25	-0.61	-0.19	-0.16	-0.22
1_898633	1	898633	898919	KLHL17	-0.45	-0.24	-0.28	0.05	-0.08	-0.05	-0.14	0.04	-0.24	-0.46	-0.07	0.22	-0.05	-1.18	0.11	0.16	-0.23	-0.05	-0.18	-0.25	-0.61	-0.19	-0.16	-0.22
1_899278	1	899278	899573	KLHL17	-0.45	-0.24	-0.28	0.05	-0.08	-0.05	-0.14	0.04	NA	-0.46	-0.07	0.22	-0.05	-1.18	0.11	0.16	-0.23	-0.05	-0.18	-0.25	-0.61	-0.19	-0.16	-0.22
1_899736	1	899736	899911	KLHL17	NA	NA	NA	NA	NA	NA	NA	NA	NA	NA	NA	NA	NA	NA	NA	NA	NA	NA	NA	NA	-0.61	NA	-0.16	-0.22
1_900331	1	900331	900614	KLHL17	-0.45	-0.24	-0.28	0.05	-0.08	-0.05	-0.14	0.04	-0.24	-0.46	-0.07	0.22	-0.05	-1.18	0.11	0.16	-0.23	-0.05	-0.18	-0.25	-0.61	-0.19	-0.16	-0.22
1_901878	1	901878	902173	PLEKHN1	-0.45	-0.24	-0.28	0.05	-0.08	-0.05	-0.14	0.04	-0.24	-0.46	-0.07	0.22	-0.05	-1.18	0.11	0.16	-0.23	-0.05	-0.18	-0.25	-0.61	-0.19	-0.16	-0.22
1_905630	1	905630	906769	PLEKHN1	-0.45	-0.24	-0.28	0.05	-0.08	-0.05	-0.14	0.04	-0.24	-0.46	-0.07	0.22	-0.05	-1.18	0.11	0.16	-0.23	-0.05	-0.18	-0.25	-0.61	-0.19	-0.16	-0.22
1_907414	1	907414	907586	PLEKHN1	-0.45	NA	NA	NA	-0.08	NA	-0.14	NA	NA	NA	NA	0.22	-0.05	-1.18	0.11	0.16	NA	NA	-0.18	-0.25	-0.61	NA	-0.16	-0.22
1_907591	1	907591	907760	PLEKHN1	-0.45	NA	NA	0.05	NA	NA	-0.14	NA	NA	NA	NA	NA	-0.05	-1.18	0.11	0.16	NA	-0.05	-0.18	-0.25	-0.61	NA	-0.16	-0.22
1_908824	1	908824	909005	PLEKHN1	-0.45	-0.24	-0.28	0.05	-0.08	-0.05	-0.14	0.04	NA	-0.46	-0.07	0.22	-0.05	-1.18	0.11	0.16	-0.23	-0.05	-0.18	-0.25	-0.61	-0.19	-0.16	-0.22
1_909656	1	909656	909914	PLEKHN1	-0.45	-0.24	NA	0.05	-0.08	-0.05	-0.14	0.04	-0.24	-0.46	-0.07	0.22	-0.05	-1.18	0.11	0.16	-0.23	-0.05	-0.18	-0.25	-0.61	-0.19	-0.16	-0.22
1_911869	1	911869	912051	PERM1	-0.45	NA	-0.28	0.05	NA	NA	-0.14	0.04	NA	NA	NA	0.22	-0.05	-1.18	0.11	0.16	NA	-0.05	-0.18	-0.25	-0.61	NA	-0.16	-0.22
1_914260	1	914260	915313	PERM1	-0.45	-0.24	-0.28	0.05	-0.08	-0.05	-0.14	0.04	-0.24	-0.46	-0.07	0.22	-0.05	-1.18	0.11	0.16	-0.23	-0.05	-0.18	-0.25	-0.61	-0.19	-0.16	-0.22
1_915488	1	915488	915738	PERM1	-0.45	NA	NA	0.05	NA	NA	-0.14	NA	NA	NA	NA	0.22	-0.05	-1.18	0.11	0.16	NA	NA	-0.18	-0.25	-0.61	NA	-0.16	-0.22
1_915742	1	915742	916109	PERM1	NA	NA	NA	0.05	NA	NA	-0.14	NA	NA	-0.46	NA	NA	-0.05	NA	0.11	NA	NA	NA	-0.18	-0.25	-0.61	NA	-0.16	-0.22
1_916490	1	916490	916663	PERM1	-0.45	-0.24	NA	0.05	-0.08	-0.05	-0.14	0.04	NA	-0.46	-0.07	0.22	-0.05	-1.18	0.11	0.16	-0.23	-0.05	-0.18	-0.25	-0.61	-0.19	-0.16	-0.22
1_934474	1	934474	934895	HES4	-0.45	NA	NA	NA	-0.08	NA	-0.14	0.04	NA	NA	NA	0.22	-0.05	NA	0.11	0.16	NA	NA	-0.18	-0.25	-0.61	NA	-0.16	-0.22
1_934899	1	934899	935236	HES4	-0.45	-0.24	-0.28	0.05	-0.08	-0.05	-0.14	0.04	-0.24	-0.46	-0.07	0.22	-0.05	-1.18	0.11	0.16	-0.23	-0.05	-0.18	-0.25	-0.61	-0.19	-0.16	-0.22
1_948893	1	948893	949116	ISG15	NA	NA	NA	NA	NA	NA	NA	NA	NA	NA	NA	NA	NA	NA	NA	NA	NA	NA	NA	NA	NA	NA	-0.16	-0.22
1_949348	1	949348	949545	ISG15	-0.45	NA	-0.28	0.05	-0.08	NA	-0.14	0.04	NA	-0.46	NA	0.22	-0.05	-1.18	0.11	0.16	-0.23	-0.05	-0.18	-0.25	-0.61	-0.19	-0.16	-0.22
1_949548	1	949548	949921	ISG15	-0.45	-0.24	-0.28	0.05	-0.08	-0.05	-0.14	0.04	-0.24	-0.46	-0.07	0.22	-0.05	-1.18	0.11	0.16	-0.23	-0.05	-0.18	-0.25	-0.61	-0.19	-0.16	-0.22
1_957444	1	957444	957839	AGRN	-0.45	-0.24	-0.28	0.05	-0.08	-0.05	-0.14	0.04	-0.24	-0.46	-0.07	0.22	-0.05	-1.18	0.11	0.16	-0.23	-0.05	-0.18	-0.25	-0.61	-0.19	-0.16	-0.22
1_970592	1	970592	970762	AGRN	NA	NA	NA	NA	NA	NA	NA	NA	NA	NA	NA	NA	NA	NA	NA	NA	NA	NA	NA	-0.25	NA	NA	-0.16	-0.22
1_975945	1	975945	976235	AGRN	-0.45	-0.24	-0.28	0.05	-0.08	-0.05	-0.14	0.04	-0.24	-0.46	-0.07	0.22	-0.05	-1.18	0.11	0.16	-0.23	-0.05	-0.18	-0.25	-0.61	-0.19	-0.16	-0.22
1_976559	1	976559	977199	AGRN	-0.45	-0.24	-0.28	0.05	-0.08	-0.05	-0.14	0.04	-0.24	-0.46	-0.07	0.22	-0.05	-1.18	0.11	0.16	-0.23	-0.05	-0.18	-0.25	-0.61	-0.19	-0.16	-0.22
1_977258	1	977258	977532	AGRN	-0.45	-0.24	-0.28	0.05	-0.08	-0.05	-0.14	0.04	-0.24	-0.46	-0.07	0.22	-0.05	-1.18	0.11	0.16	-0.23	-0.05	-0.18	-0.25	-0.61	-0.19	-0.16	-0.22
1_978583	1	978583	979828	AGRN	-0.45	-0.24	-0.28	0.05	-0.08	-0.05	-0.14	0.04	-0.24	-0.46	-0.07	0.22	-0.05	-1.18	0.11	0.16	-0.23	-0.05	-0.18	-0.25	-0.61	-0.19	-0.16	-0.22
1_980563	1	980563	980969	AGRN	-0.45	-0.24	-0.28	0.05	-0.08	-0.05	-0.14	0.04	-0.24	-0.46	-0.07	0.22	-0.05	-1.18	0.11	0.16	-0.23	-0.05	-0.18	-0.25	-0.61	-0.19	-0.16	-0.22
1_981063	1	981063	982352	AGRN	-0.45	-0.24	-0.28	0.05	-0.08	-0.05	-0.14	0.04	-0.24	-0.46	-0.07	0.22	-0.05	-1.18	0.11	0.16	-0.23	-0.05	-0.18	-0.25	-0.61	-0.19	-0.16	-0.22
1_982574	1	982574	982695	AGRN	-0.45	-0.24	-0.28	0.05	-0.08	-0.05	-0.14	0.04	-0.24	-0.46	-0.07	0.22	-0.05	-1.18	0.11	0.16	-0.23	-0.05	-0.18	-0.25	-0.61	-0.19	-0.16	-0.22
1_982710	1	982710	983566	AGRN	-0.45	-0.24	-0.28	0.05	-0.08	-0.05	-0.14	0.04	-0.24	-0.46	-0.07	0.22	-0.05	-1.18	0.11	0.16	-0.23	-0.05	-0.18	-0.25	-0.61	-0.19	-0.16	-0.22
1_984185	1	984185	984446	AGRN	NA	NA	NA	NA	NA	NA	NA	NA	NA	NA	NA	NA	NA	NA	NA	NA	NA	NA	-0.18	NA	-0.61	NA	-0.16	-0.22
1_984584	1	984584	985381	AGRN	-0.45	-0.24	-0.28	0.05	-0.08	-0.05	-0.14	0.04	-0.24	-0.46	-0.07	0.22	-0.05	-1.18	0.11	0.16	-0.23	-0.05	-0.18	-0.25	-0.61	-0.19	-0.16	-0.22
1_985576	1	985576	985999	AGRN	-0.45	-0.24	-0.28	0.05	-0.08	-0.05	-0.14	0.04	-0.24	-0.46	-0.07	0.22	-0.05	-1.18	0.11	0.16	-0.23	-0.05	-0.18	-0.25	-0.61	-0.19	-0.16	-0.22
1_986296	1	986296	986416	AGRN	NA	NA	NA	NA	NA	NA	NA	NA	NA	NA	NA	NA	NA	NA	NA	NA	NA	NA	NA	NA	NA	NA	-0.16	NA
1_986419	1	986419	986539	AGRN	NA	NA	NA	NA	NA	NA	-0.14	NA	NA	NA	NA	NA	NA	NA	NA	NA	NA	NA	-0.18	NA	NA	NA	-0.16	NA
1_986637	1	986637	987241	AGRN	-0.45	-0.24	-0.28	0.05	-0.08	-0.05	-0.14	0.04	-0.24	-0.46	-0.07	0.22	-0.05	-1.18	0.11	0.16	-0.23	-0.05	-0.18	-0.25	-0.61	-0.19	-0.16	-0.22
1_987290	1	987290	987468	AGRN	-0.45	-0.24	-0.28	0.05	-0.08	-0.05	-0.14	0.04	NA	-0.46	-0.07	0.22	-0.05	-1.18	0.11	0.16	-0.23	-0.05	-0.18	-0.25	-0.61	-0.19	-0.16	-0.22
1_989083	1	989083	989365	AGRN	-0.45	-0.24	NA	0.05	-0.08	-0.05	-0.14	0.04	NA	-0.46	-0.07	0.22	-0.05	-1.18	0.11	0.16	-0.23	-0.05	-0.18	-0.25	-0.61	-0.19	-0.16	-0.22
1_990220	1	990220	990507	AGRN	-0.45	NA	-0.28	0.05	-0.08	-0.05	-0.14	0.04	NA	-0.46	-0.07	0.22	-0.05	-1.18	0.11	0.16	-0.23	-0.05	-0.18	-0.25	-0.61	-0.19	-0.16	-0.22
1_1007231	1	1007231	1007397	RNF223	NA	NA	NA	NA	NA	NA	-0.14	NA	NA	NA	NA	NA	-0.05	NA	NA	NA	NA	NA	-0.18	-0.25	-0.61	NA	-0.16	-0.22
1_1007401	1	1007401	1008030	RNF223	-0.45	-0.24	-0.28	0.05	-0.08	-0.05	-0.14	0.04	-0.24	-0.46	-0.07	0.22	-0.05	-1.18	0.11	0.16	-0.23	-0.05	-0.18	-0.25	-0.61	-0.19	-0.16	-0.22
1_1018186	1	1018186	1018387	C1orf159	-0.45	NA	NA	0.05	NA	NA	-0.14	0.04	NA	NA	NA	0.22	-0.05	-1.18	0.11	NA	NA	-0.05	-0.18	-0.25	-0.61	NA	-0.16	-0.22
1_1019215	1	1019215	1019871	C1orf159	-0.45	-0.24	-0.28	0.05	-0.08	-0.05	-0.14	0.04	-0.24	-0.46	-0.07	0.22	-0.05	-1.18	0.11	0.16	-0.23	-0.05	-0.18	-0.25	-0.61	-0.19	-0.16	-0.22
1_1021200	1	1021200	1021369	C1orf159	-0.45	NA	NA	0.05	NA	NA	-0.14	0.04	NA	NA	NA	0.22	-0.05	-1.18	0.11	NA	NA	-0.05	-0.18	-0.25	-0.61	NA	-0.16	-0.22
1_1022505	1	1022505	1022680	C1orf159	-0.45	-0.24	-0.28	0.05	-0.08	-0.05	-0.14	0.04	-0.24	-0.46	-0.07	0.22	-0.05	-1.18	0.11	0.16	-0.23	-0.05	-0.18	-0.25	-0.61	-0.19	-0.16	-0.22
1_1022872	1	1022872	1023089	C1orf159	NA	NA	NA	NA	NA	NA	-0.14	NA	NA	NA	NA	NA	NA	NA	0.11	NA	NA	NA	-0.18	-0.25	NA	NA	-0.16	-0.22
1_1025629	1	1025629	1025821	C1orf159	-0.45	-0.24	-0.28	0.05	-0.08	-0.05	-0.14	0.04	-0.24	-0.46	-0.07	0.22	-0.05	-1.18	0.11	0.16	-0.23	-0.05	-0.18	-0.25	-0.61	-0.19	-0.16	-0.22
1_1026250	1	1026250	1026436	C1orf159	NA	NA	NA	NA	NA	NA	-0.14	NA	NA	NA	NA	NA	NA	NA	0.11	NA	NA	NA	-0.18	NA	-0.61	NA	-0.16	-0.22
1_1026670	1	1026670	1026964	C1orf159	NA	NA	NA	NA	NA	NA	-0.14	NA	NA	NA	NA	NA	NA	NA	NA	NA	NA	NA	-0.18	-0.25	-0.61	NA	-0.16	-0.22
1_1027290	1	1027290	1027507	C1orf159	-0.45	NA	NA	0.05	NA	NA	-0.14	0.04	NA	-0.46	NA	NA	-0.05	NA	0.11	NA	-0.23	NA	-0.18	-0.25	-0.61	NA	-0.16	-0.22
1_1078099	1	1078099	1078219	LINC01342	NA	NA	NA	NA	NA	NA	NA	NA	NA	NA	NA	NA	NA	NA	NA	NA	NA	NA	NA	NA	-0.61	NA	NA	NA
1_1078222	1	1078222	1078595	LINC01342	-0.45	-0.24	-0.28	0.05	-0.08	-0.05	-0.14	0.04	-0.24	-0.46	-0.07	0.22	-0.05	-1.18	0.11	0.16	-0.23	-0.05	-0.18	-0.25	-0.61	-0.19	-0.16	-0.22
1_1102427	1	1102427	1102600	MIR200B	NA	NA	NA	NA	NA	NA	-0.14	0.04	NA	NA	NA	0.22	-0.05	NA	0.11	NA	NA	NA	-0.18	-0.25	-0.61	NA	-0.16	-0.22
1_1114603	1	1114603	1114861	TTLL10	NA	NA	NA	NA	NA	NA	NA	NA	NA	NA	NA	NA	NA	NA	0.11	NA	NA	NA	NA	-0.25	-0.61	NA	-0.16	-0.22
1_1115334	1	1115334	1115785	TTLL10	-0.45	-0.24	-0.28	0.05	-0.08	-0.05	-0.14	0.04	-0.24	-0.46	-0.07	0.22	-0.05	-1.18	0.11	0.16	-0.23	-0.05	-0.18	-0.25	-0.61	-0.19	-0.16	-0.22
1_1115790	1	1115790	1116040	TTLL10	NA	NA	NA	NA	NA	NA	-0.14	NA	NA	NA	NA	NA	NA	NA	NA	NA	NA	NA	-0.18	-0.25	NA	NA	-0.16	-0.22
1_1116043	1	1116043	1116217	TTLL10	-0.45	NA	NA	NA	NA	NA	-0.14	0.04	NA	NA	NA	0.22	NA	-1.18	0.11	0.16	NA	NA	-0.18	-0.25	-0.61	NA	-0.16	-0.22
1_1117114	1	1117114	1117315	TTLL10	-0.45	NA	NA	0.05	NA	NA	-0.14	0.04	NA	NA	NA	0.22	-0.05	-1.18	0.11	0.16	NA	-0.05	-0.18	-0.25	-0.61	NA	-0.16	-0.22
1_1117699	1	1117699	1117865	TTLL10	-0.45	-0.24	-0.28	0.05	-0.08	-0.05	-0.14	0.04	-0.24	-0.46	-0.07	0.22	-0.05	-1.18	0.11	0.16	-0.23	-0.05	-0.18	-0.25	-0.61	-0.19	-0.16	-0.22
1_1118214	1	1118214	1118383	TTLL10	NA	NA	NA	NA	NA	NA	-0.14	NA	NA	NA	NA	NA	NA	NA	0.11	NA	NA	NA	-0.18	-0.25	-0.61	NA	-0.16	-0.22
1_1119329	1	1119329	1119537	TTLL10	-0.45	-0.24	-0.28	0.05	-0.08	-0.05	-0.14	0.04	-0.24	-0.46	-0.07	0.22	-0.05	-1.18	0.11	0.16	-0.23	-0.05	-0.18	-0.25	-0.61	-0.19	-0.16	-0.22
1_1120323	1	1120323	1120501	TTLL10	-0.45	-0.24	-0.28	0.05	-0.08	-0.05	-0.14	0.04	NA	-0.46	-0.07	0.22	-0.05	-1.18	0.11	0.16	-0.23	-0.05	-0.18	-0.25	-0.61	-0.19	-0.16	-0.22
1_1131984	1	1131984	1132166	TTLL10	-0.45	NA	NA	NA	NA	NA	-0.14	NA	NA	NA	NA	NA	-0.05	-1.18	0.11	NA	NA	-0.05	-0.18	-0.25	NA	NA	-0.16	-0.22
1_1132357	1	1132357	1132561	TTLL10	NA	NA	NA	NA	NA	NA	NA	NA	NA	NA	NA	NA	NA	NA	NA	NA	NA	NA	NA	NA	NA	NA	NA	-0.22
1_1132787	1	1132787	1133247	TTLL10	NA	NA	NA	NA	NA	NA	NA	NA	NA	NA	NA	NA	NA	NA	0.11	NA	NA	NA	NA	-0.25	-0.61	NA	-0.16	-0.22
1_1139185	1	1139185	1139644	TNFRSF18	-0.45	-0.24	-0.28	0.05	-0.08	-0.05	-0.14	0.04	-0.24	-0.46	-0.07	0.22	-0.05	-1.18	0.11	0.16	-0.23	-0.05	-0.18	-0.25	-0.61	-0.19	-0.16	-0.22
1_1140742	1	1140742	1140913	TNFRSF18	NA	NA	NA	NA	NA	NA	NA	NA	NA	NA	NA	NA	NA	NA	0.11	NA	NA	NA	NA	-0.25	-0.61	NA	-0.16	-0.22
1_1146913	1	1146913	1147565	TNFRSF4	-0.45	-0.24	-0.28	0.05	-0.08	-0.05	-0.14	0.04	-0.24	-0.46	-0.07	0.22	-0.05	-1.18	0.11	0.16	-0.23	-0.05	-0.18	-0.25	-0.61	-0.19	-0.16	-0.22
1_1148363	1	1148363	1148902	TNFRSF4	-0.45	-0.24	-0.28	0.05	-0.08	-0.05	-0.14	0.04	-0.24	-0.46	-0.07	0.22	-0.05	-1.18	0.11	0.16	-0.23	-0.05	-0.18	-0.25	-0.61	-0.19	-0.16	-0.22
1_1148981	1	1148981	1149158	TNFRSF4	NA	NA	NA	NA	NA	NA	-0.14	NA	NA	NA	NA	NA	-0.05	-1.18	0.11	NA	NA	NA	-0.18	-0.25	-0.61	NA	-0.16	-0.22
1_1152946	1	1152946	1153241	SDF4	-0.45	-0.24	NA	0.05	-0.08	-0.05	-0.14	0.04	-0.24	-0.46	-0.07	0.22	-0.05	-1.18	0.11	0.16	-0.23	-0.05	-0.18	-0.25	-0.61	-0.19	-0.16	-0.22
1_1153832	1	1153832	1154087	SDF4	-0.45	-0.24	-0.28	0.05	-0.08	-0.05	-0.14	0.04	-0.24	-0.46	-0.07	0.22	-0.05	-1.18	0.11	0.16	-0.23	-0.05	-0.18	-0.25	-0.61	-0.19	-0.16	-0.22
1_1154092	1	1154092	1154378	SDF4	-0.45	-0.24	-0.28	0.05	-0.08	-0.05	-0.14	0.04	-0.24	-0.46	-0.07	0.22	-0.05	-1.18	0.11	0.16	-0.23	-0.05	-0.18	-0.25	-0.61	-0.19	-0.16	-0.22
1_1158600	1	1158600	1158802	SDF4	-0.45	NA	NA	NA	NA	NA	NA	NA	NA	-0.46	NA	NA	NA	NA	NA	NA	NA	NA	-0.18	-0.25	-0.61	-0.19	-0.16	-0.22
1_1159236	1	1159236	1159404	SDF4	-0.45	NA	NA	0.05	NA	NA	-0.14	0.04	NA	NA	NA	0.22	-0.05	-1.18	0.11	0.16	NA	-0.05	-0.18	-0.25	-0.61	NA	-0.16	-0.22
1_1163821	1	1163821	1164158	SDF4	-0.45	-0.24	-0.28	0.05	-0.08	-0.05	-0.14	0.04	-0.24	-0.46	-0.07	0.22	-0.05	-1.18	0.11	0.16	-0.23	-0.05	-0.18	-0.25	-0.61	-0.19	-0.16	-0.22
1_1167877	1	1167877	1168242	B3GALT6	-0.45	-0.24	NA	0.05	-0.08	-0.05	-0.14	0.04	NA	-0.46	-0.07	0.22	-0.05	-1.18	0.11	0.16	-0.23	-0.05	-0.18	-0.25	-0.61	NA	-0.16	-0.22
1_1168243	1	1168243	1168742	B3GALT6	-0.45	-0.24	-0.28	0.05	-0.08	-0.05	-0.14	0.04	-0.24	-0.46	-0.07	0.22	-0.05	-1.18	0.11	0.16	-0.23	-0.05	-0.18	-0.25	-0.61	-0.19	-0.16	-0.22
1_1177934	1	1177934	1178112	FAM132A	-0.45	-0.24	-0.28	0.05	-0.08	-0.05	-0.14	0.04	-0.24	-0.46	-0.07	0.22	-0.05	-1.18	0.11	0.16	-0.23	-0.05	-0.18	-0.25	-0.61	-0.19	-0.16	-0.22
1_1178191	1	1178191	1178360	FAM132A	-0.45	NA	NA	0.05	NA	NA	-0.14	0.04	NA	NA	NA	0.22	-0.05	-1.18	0.11	0.16	NA	NA	-0.18	-0.25	-0.61	NA	-0.16	-0.22
1_1178371	1	1178371	1178549	FAM132A	-0.45	NA	NA	0.05	NA	NA	-0.14	0.04	NA	-0.46	NA	0.22	-0.05	-1.18	0.11	0.16	-0.23	-0.05	-0.18	-0.25	-0.61	NA	-0.16	-0.22
1_1178766	1	1178766	1178940	FAM132A	NA	NA	NA	NA	NA	NA	-0.14	0.04	NA	NA	NA	NA	NA	NA	NA	NA	NA	NA	-0.18	-0.25	-0.61	NA	-0.16	-0.22
1_1179437	1	1179437	1179883	FAM132A	-0.45	-0.24	-0.28	0.05	-0.08	-0.05	-0.14	0.04	-0.24	-0.46	-0.07	0.22	-0.05	-1.18	0.11	0.16	-0.23	-0.05	-0.18	-0.25	-0.61	-0.19	-0.16	-0.22
1_1190601	1	1190601	1190721	UBE2J2	-0.45	NA	NA	NA	NA	NA	-0.14	0.04	NA	NA	NA	0.22	-0.05	-1.18	0.11	NA	NA	NA	-0.18	-0.25	-0.61	NA	-0.16	-0.22
1_1190723	1	1190723	1190906	UBE2J2	-0.45	NA	-0.28	0.05	-0.08	NA	-0.14	0.04	NA	-0.46	-0.07	0.22	-0.05	-1.18	0.11	0.16	-0.23	-0.05	-0.18	-0.25	-0.61	-0.19	-0.16	-0.22
1_1191333	1	1191333	1191507	UBE2J2	-0.45	NA	NA	0.05	NA	NA	-0.14	0.04	NA	-0.46	-0.07	NA	-0.05	-1.18	0.11	0.16	-0.23	-0.05	-0.18	-0.25	-0.61	-0.19	-0.16	-0.22
1_1192384	1	1192384	1192742	UBE2J2	-0.45	NA	NA	0.05	-0.08	NA	-0.14	0.04	NA	-0.46	NA	NA	-0.05	-1.18	0.11	0.16	-0.23	-0.05	-0.18	-0.25	-0.61	-0.19	-0.16	-0.22
1_1196268	1	1196268	1196557	UBE2J2	-0.45	-0.24	-0.28	0.05	-0.08	-0.05	-0.14	0.04	-0.24	-0.46	-0.07	0.22	-0.05	-1.18	0.11	0.16	-0.23	-0.05	-0.18	-0.25	-0.61	-0.19	-0.16	-0.22
1_1196562	1	1196562	1196812	UBE2J2	-0.45	NA	NA	0.05	NA	-0.05	-0.14	0.04	NA	-0.46	-0.07	0.22	-0.05	-1.18	0.11	0.16	-0.23	-0.05	-0.18	-0.25	-0.61	-0.19	-0.16	-0.22
1_1198627	1	1198627	1198821	UBE2J2	-0.45	NA	NA	NA	NA	NA	-0.14	NA	NA	-0.46	NA	NA	-0.05	NA	0.11	NA	NA	NA	-0.18	-0.25	-0.61	-0.19	-0.16	-0.22
1_1201327	1	1201327	1201537	UBE2J2	-0.45	-0.24	NA	0.05	-0.08	-0.05	-0.14	0.04	NA	-0.46	-0.07	0.22	-0.05	-1.18	0.11	0.16	NA	-0.05	-0.18	-0.25	-0.61	-0.19	-0.16	-0.22
1_1201552	1	1201552	1201673	UBE2J2	-0.45	NA	NA	0.05	NA	NA	-0.14	0.04	NA	NA	NA	0.22	-0.05	-1.18	0.11	0.16	NA	-0.05	-0.18	-0.25	-0.61	NA	-0.16	-0.22
1_1203236	1	1203236	1203410	UBE2J2	-0.45	NA	NA	NA	NA	NA	-0.14	NA	NA	-0.46	NA	NA	-0.05	-1.18	0.11	0.16	NA	-0.05	-0.18	-0.25	-0.61	NA	-0.16	-0.22
1_1216670	1	1216670	1216835	SCNN1D	NA	NA	NA	NA	NA	NA	-0.14	NA	NA	NA	NA	NA	NA	NA	NA	NA	NA	NA	NA	NA	-0.61	NA	-0.16	-0.22
1_1216839	1	1216839	1217020	SCNN1D	-0.45	NA	NA	NA	-0.08	NA	-0.14	0.04	NA	NA	NA	NA	-0.05	-1.18	0.11	0.16	NA	-0.05	-0.18	-0.25	-0.61	NA	-0.16	-0.22
1_1217535	1	1217535	1217709	SCNN1D	NA	NA	NA	0.05	NA	NA	-0.14	NA	NA	NA	NA	NA	NA	NA	0.11	NA	NA	NA	-0.18	-0.25	NA	NA	-0.16	-0.22
1_1220918	1	1220918	1221147	SCNN1D	-0.45	NA	NA	0.05	NA	NA	-0.14	0.04	NA	NA	NA	NA	-0.05	NA	0.11	0.16	NA	-0.05	-0.18	-0.25	-0.61	NA	-0.16	-0.22
1_1221330	1	1221330	1221671	SCNN1D	-0.45	-0.24	-0.28	0.05	-0.08	-0.05	-0.14	0.04	-0.24	-0.46	-0.07	0.22	-0.05	-1.18	0.11	0.16	-0.23	-0.05	-0.18	-0.25	-0.61	-0.19	-0.16	-0.22
1_1222116	1	1222116	1222662	SCNN1D	-0.45	-0.24	-0.28	0.05	-0.08	-0.05	-0.14	0.04	-0.24	-0.46	-0.07	0.22	-0.05	-1.18	0.11	0.16	-0.23	-0.05	-0.18	-0.25	-0.61	-0.19	-0.16	-0.22
1_1222852	1	1222852	1223412	SCNN1D	-0.45	-0.24	-0.28	0.05	-0.08	-0.05	-0.14	0.04	-0.24	-0.46	-0.07	0.22	-0.05	-1.18	0.11	0.16	-0.23	-0.05	-0.18	-0.25	-0.61	-0.19	-0.16	-0.22
1_1225602	1	1225602	1226086	SCNN1D	-0.45	-0.24	-0.28	0.05	-0.08	-0.05	-0.14	0.04	-0.24	-0.46	-0.07	0.22	-0.05	-1.18	0.11	0.16	-0.23	-0.05	-0.18	-0.25	-0.61	-0.19	-0.16	-0.22
1_1226292	1	1226292	1227021	SCNN1D	-0.45	-0.24	-0.28	0.05	-0.08	-0.05	-0.14	0.04	-0.24	-0.46	-0.07	0.22	-0.05	-1.18	0.11	0.16	-0.23	-0.05	-0.18	-0.25	-0.61	-0.19	-0.16	-0.22
1_1227237	1	1227237	1227403	SCNN1D	NA	NA	NA	NA	NA	NA	NA	NA	NA	NA	NA	NA	NA	NA	NA	NA	NA	NA	NA	NA	NA	NA	-0.16	NA
1_1229195	1	1229195	1229318	ACAP3	NA	NA	NA	NA	NA	NA	NA	NA	NA	NA	NA	NA	NA	NA	NA	NA	NA	NA	-0.18	NA	-0.61	NA	-0.16	-0.22
1_1229455	1	1229455	1229637	ACAP3	-0.45	-0.24	-0.28	0.05	-0.08	-0.05	-0.14	0.04	-0.24	-0.46	-0.07	0.22	-0.05	-1.18	0.11	0.16	-0.23	-0.05	-0.18	-0.25	-0.61	-0.19	-0.16	-0.22
1_1229720	1	1229720	1230202	ACAP3	-0.45	-0.24	-0.28	0.05	-0.08	-0.05	-0.14	0.04	-0.24	-0.46	-0.07	0.22	-0.05	-1.18	0.11	0.16	-0.23	-0.05	-0.18	-0.25	-0.61	-0.19	-0.16	-0.22
1_1230797	1	1230797	1230969	ACAP3	NA	NA	NA	NA	NA	NA	-0.14	NA	NA	NA	NA	0.22	-0.05	-1.18	0.11	NA	-0.23	NA	-0.18	-0.25	-0.61	NA	-0.16	-0.22
1_1231180	1	1231180	1231771	ACAP3	-0.45	-0.24	-0.28	0.05	-0.08	-0.05	-0.14	0.04	-0.24	-0.46	-0.07	0.22	-0.05	-1.18	0.11	0.16	-0.23	-0.05	-0.18	-0.25	-0.61	-0.19	-0.16	-0.22
1_1231776	1	1231776	1232028	ACAP3	NA	NA	NA	0.05	NA	NA	-0.14	NA	NA	NA	NA	NA	NA	NA	NA	NA	NA	NA	NA	-0.25	-0.61	NA	-0.16	NA
1_1233205	1	1233205	1233498	ACAP3	-0.45	NA	NA	0.05	NA	-0.05	-0.14	0.04	NA	-0.46	NA	0.22	-0.05	-1.18	0.11	0.16	NA	-0.05	-0.18	-0.25	-0.61	-0.19	-0.16	-0.22
1_1233674	1	1233674	1233864	ACAP3	-0.45	NA	NA	0.05	NA	NA	-0.14	NA	NA	NA	NA	0.22	-0.05	-1.18	0.11	0.16	NA	NA	-0.18	-0.25	-0.61	NA	-0.16	-0.22
1_1233939	1	1233939	1234137	ACAP3	-0.45	NA	NA	0.05	-0.08	-0.05	-0.14	0.04	NA	NA	NA	0.22	-0.05	-1.18	0.11	0.16	-0.23	-0.05	-0.18	-0.25	-0.61	NA	-0.16	-0.22
1_1235189	1	1235189	1235650	ACAP3	-0.45	-0.24	-0.28	0.05	-0.08	-0.05	-0.14	0.04	-0.24	-0.46	-0.07	0.22	-0.05	-1.18	0.11	0.16	-0.23	-0.05	-0.18	-0.25	-0.61	-0.19	-0.16	-0.22
1_1235937	1	1235937	1236111	ACAP3	NA	NA	NA	NA	NA	NA	-0.14	NA	NA	NA	NA	NA	NA	NA	NA	NA	NA	NA	-0.18	-0.25	NA	NA	-0.16	-0.22
1_1238507	1	1238507	1238710	ACAP3	NA	NA	NA	NA	NA	NA	NA	NA	NA	NA	NA	NA	NA	NA	NA	NA	NA	NA	-0.18	NA	NA	NA	NA	NA
1_1239371	1	1239371	1239566	ACAP3	-0.45	-0.24	-0.28	0.05	-0.08	-0.05	-0.14	0.04	NA	-0.46	-0.07	0.22	-0.05	-1.18	0.11	0.16	-0.23	-0.05	-0.18	-0.25	-0.61	-0.19	-0.16	-0.22
1_1242448	1	1242448	1242786	ACAP3	-0.45	-0.24	-0.28	0.05	-0.08	-0.05	-0.14	0.04	-0.24	-0.46	-0.07	0.22	-0.05	-1.18	0.11	0.16	-0.23	-0.05	-0.18	-0.25	-0.61	-0.19	-0.16	-0.22
1_1244856	1	1244856	1245321	ACAP3	-0.45	-0.24	-0.28	0.05	-0.08	-0.05	-0.14	0.04	-0.24	-0.46	-0.07	0.22	-0.05	-1.18	0.11	0.16	-0.23	-0.05	-0.18	-0.25	-0.61	-0.19	-0.16	-0.22
1_1246232	1	1246232	1246503	PUSL1	-0.45	-0.24	-0.28	0.05	-0.08	-0.05	-0.14	0.04	-0.24	-0.46	-0.07	0.22	-0.05	-1.18	0.11	0.16	-0.23	-0.05	-0.18	-0.25	-0.61	-0.19	-0.16	-0.22
1_1246736	1	1246736	1247084	PUSL1	-0.45	-0.24	-0.28	0.05	-0.08	-0.05	-0.14	0.04	NA	-0.46	-0.07	0.22	-0.05	-1.18	0.11	0.16	-0.23	-0.05	-0.18	-0.25	-0.61	-0.19	-0.16	-0.22
1_1247250	1	1247250	1247591	CPSF3L	NA	NA	NA	NA	NA	NA	NA	NA	NA	NA	NA	NA	NA	NA	NA	NA	NA	NA	NA	NA	NA	-0.19	NA	NA
1_1247596	1	1247596	1247934	CPSF3L	-0.45	NA	NA	NA	NA	NA	-0.14	NA	NA	NA	NA	0.22	-0.05	-1.18	0.11	0.16	NA	NA	-0.18	-0.25	-0.61	NA	-0.16	-0.22
1_1247936	1	1247936	1248548	CPSF3L	-0.45	-0.24	-0.28	0.05	-0.08	-0.05	-0.14	0.04	-0.24	-0.46	-0.07	0.22	-0.05	-1.18	0.11	0.16	-0.23	-0.05	-0.18	-0.25	-0.61	-0.19	-0.16	-0.22
1_1248855	1	1248855	1249306	CPSF3L	-0.45	-0.24	-0.28	0.05	-0.08	-0.05	-0.14	0.04	-0.24	-0.46	-0.07	0.22	-0.05	-1.18	0.11	0.16	-0.23	-0.05	-0.18	-0.25	-0.61	-0.19	-0.16	-0.22
1_1249581	1	1249581	1249769	CPSF3L	NA	NA	NA	NA	NA	NA	NA	NA	NA	NA	NA	NA	NA	NA	NA	NA	NA	NA	NA	NA	-0.61	NA	NA	-0.22
1_1250196	1	1250196	1250383	CPSF3L	-0.45	NA	NA	0.05	-0.08	-0.05	-0.14	0.04	NA	-0.46	NA	0.22	-0.05	-1.18	0.11	0.16	-0.23	-0.05	-0.18	-0.25	-0.61	-0.19	-0.16	-0.22
1_1250775	1	1250775	1251008	CPSF3L	-0.45	-0.24	-0.28	0.05	-0.08	-0.05	-0.14	0.04	-0.24	-0.46	-0.07	0.22	-0.05	-1.18	0.11	0.16	-0.23	-0.05	-0.18	-0.25	-0.61	-0.19	-0.16	-0.22
1_1254154	1	1254154	1254878	CPSF3L	-0.45	-0.24	-0.28	0.05	-0.08	-0.05	-0.14	0.04	-0.24	-0.46	-0.07	0.22	-0.05	-1.18	0.11	0.16	-0.23	-0.05	-0.18	-0.25	-0.61	-0.19	-0.16	-0.22
1_1255840	1	1255840	1256483	CPSF3L	-0.45	-0.24	-0.28	0.05	-0.08	-0.05	-0.14	0.04	-0.24	-0.46	-0.07	0.22	-0.05	-1.18	0.11	0.16	-0.23	-0.05	-0.18	-0.25	-0.61	-0.19	-0.16	-0.22
1_1257243	1	1257243	1257363	CPSF3L	-0.45	-0.24	-0.28	0.05	-0.08	-0.05	-0.14	0.04	NA	-0.46	-0.07	0.22	-0.05	-1.18	0.11	0.16	NA	-0.05	-0.18	-0.25	-0.61	-0.19	-0.16	-0.22
1_1257364	1	1257364	1257484	CPSF3L	-0.45	NA	NA	NA	NA	NA	-0.14	NA	NA	NA	NA	NA	-0.05	NA	0.11	NA	NA	NA	-0.18	-0.25	-0.61	NA	-0.16	-0.22
1_1258538	1	1258538	1258750	CPSF3L	-0.45	NA	NA	0.05	NA	NA	-0.14	0.04	NA	-0.46	-0.07	0.22	-0.05	-1.18	0.11	0.16	NA	-0.05	-0.18	-0.25	-0.61	NA	-0.16	-0.22
1_1259948	1	1259948	1260140	CPSF3L	NA	NA	NA	NA	NA	NA	-0.14	NA	NA	NA	NA	NA	NA	NA	NA	NA	NA	NA	-0.18	NA	-0.61	NA	-0.16	NA
1_1262584	1	1262584	1263122	CPTP	-0.45	-0.24	-0.28	0.05	-0.08	-0.05	-0.14	0.04	-0.24	-0.46	-0.07	0.22	-0.05	-1.18	0.11	0.16	-0.23	-0.05	-0.18	-0.25	-0.61	-0.19	-0.16	-0.22
1_1266710	1	1266710	1269176	TAS1R3	-0.45	-0.24	-0.28	0.05	-0.08	-0.05	-0.14	0.04	-0.24	-0.46	-0.07	0.22	-0.05	-1.18	0.11	0.16	-0.23	-0.05	-0.18	-0.25	-0.61	-0.19	-0.16	-0.22
1_1269177	1	1269177	1269883	TAS1R3	-0.45	-0.24	-0.28	0.05	-0.08	-0.05	-0.14	0.04	-0.24	-0.46	-0.07	0.22	-0.05	-1.18	0.11	0.16	-0.23	-0.05	-0.18	-0.25	-0.61	-0.19	-0.16	-0.22
1_1271480	1	1271480	1271849	DVL1	-0.45	-0.24	-0.28	0.05	-0.08	-0.05	-0.14	0.04	-0.24	-0.46	-0.07	0.22	-0.05	-1.18	0.11	0.16	-0.23	-0.05	-0.18	-0.25	-0.61	-0.19	-0.16	-0.22
1_1273039	1	1273039	1273233	DVL1	-0.45	NA	NA	0.05	NA	NA	-0.14	0.04	NA	NA	NA	0.22	-0.05	-1.18	0.11	0.16	NA	-0.05	-0.18	-0.25	-0.61	NA	-0.16	-0.22
1_1273320	1	1273320	1273658	DVL1	-0.45	-0.24	NA	0.05	-0.08	NA	-0.14	0.04	NA	NA	-0.07	NA	-0.05	-1.18	0.11	0.16	NA	NA	-0.18	-0.25	-0.61	NA	-0.16	-0.22
1_1273663	1	1273663	1274016	DVL1	-0.45	-0.24	-0.28	0.05	-0.08	-0.05	-0.14	0.04	-0.24	-0.46	-0.07	0.22	-0.05	-1.18	0.11	0.16	-0.23	-0.05	-0.18	-0.25	-0.61	-0.19	-0.16	-0.22
1_1274683	1	1274683	1275238	DVL1	-0.45	-0.24	-0.28	0.05	-0.08	-0.05	-0.14	0.04	-0.24	-0.46	-0.07	0.22	-0.05	-1.18	0.11	0.16	-0.23	-0.05	-0.18	-0.25	-0.61	-0.19	-0.16	-0.22
1_1275471	1	1275471	1275930	DVL1	-0.45	-0.24	-0.28	0.05	-0.08	-0.05	-0.14	0.04	-0.24	-0.46	-0.07	0.22	-0.05	-1.18	0.11	0.16	-0.23	-0.05	-0.18	-0.25	-0.61	-0.19	-0.16	-0.22
1_1276955	1	1276955	1277178	DVL1	-0.45	-0.24	-0.28	0.05	-0.08	-0.05	-0.14	0.04	-0.24	-0.46	-0.07	0.22	-0.05	-1.18	0.11	0.16	-0.23	-0.05	-0.18	-0.25	-0.61	-0.19	-0.16	-0.22
1_1277326	1	1277326	1277534	DVL1	NA	NA	NA	NA	NA	NA	-0.14	NA	NA	NA	NA	NA	-0.05	-1.18	0.11	NA	NA	NA	-0.18	-0.25	-0.61	NA	-0.16	-0.22
1_1277734	1	1277734	1277953	DVL1	NA	NA	NA	NA	NA	NA	NA	NA	NA	NA	NA	NA	NA	NA	0.11	NA	NA	NA	NA	NA	-0.61	NA	-0.16	NA
1_1278040	1	1278040	1278207	DVL1	-0.45	NA	NA	0.05	NA	NA	-0.14	0.04	NA	NA	NA	0.22	-0.05	-1.18	0.11	0.16	NA	-0.05	-0.18	-0.25	-0.61	NA	-0.16	-0.22
1_1284277	1	1284277	1284447	DVL1	NA	NA	NA	0.05	NA	NA	-0.14	NA	NA	NA	NA	NA	NA	NA	NA	NA	NA	NA	-0.18	-0.25	-0.61	NA	-0.16	-0.22
1_1289192	1	1289192	1289707	MXRA8	-0.45	-0.24	-0.28	0.05	-0.08	-0.05	-0.14	0.04	-0.24	-0.46	-0.07	0.22	-0.05	-1.18	0.11	0.16	-0.23	-0.05	-0.18	-0.25	-0.61	-0.19	-0.16	-0.22
1_1289709	1	1289709	1289875	MXRA8	-0.45	-0.24	NA	0.05	-0.08	NA	-0.14	0.04	NA	-0.46	-0.07	0.22	-0.05	-1.18	0.11	0.16	-0.23	-0.05	-0.18	-0.25	-0.61	NA	-0.16	-0.22
1_1290084	1	1290084	1290516	MXRA8	-0.45	-0.24	-0.28	0.05	-0.08	-0.05	-0.14	0.04	-0.24	-0.46	-0.07	0.22	-0.05	-1.18	0.11	0.16	-0.23	-0.05	-0.18	-0.25	-0.61	-0.19	-0.16	-0.22
1_1293748	1	1293748	1293945	MXRA8	NA	NA	NA	NA	NA	NA	-0.14	NA	NA	NA	NA	NA	-0.05	NA	NA	NA	NA	NA	NA	NA	NA	NA	NA	-0.22
1_1296560	1	1296560	1296686	MXRA8	NA	NA	NA	NA	NA	NA	NA	NA	NA	NA	NA	NA	NA	NA	NA	NA	NA	NA	NA	-0.25	-0.61	NA	NA	-0.22
1_1309227	1	1309227	1309647	AURKAIP1	-0.45	-0.24	-0.28	0.05	-0.08	-0.05	-0.14	0.04	-0.24	-0.46	-0.07	0.22	-0.05	-1.18	0.11	0.16	-0.23	-0.05	-0.18	-0.25	-0.61	-0.19	-0.16	-0.22
1_1309652	1	1309652	1309857	AURKAIP1	NA	NA	NA	0.05	NA	NA	-0.14	0.04	NA	NA	NA	0.22	-0.05	-1.18	0.11	NA	NA	-0.05	-0.18	-0.25	-0.61	NA	-0.16	-0.22
1_1322622	1	1322622	1323002	CCNL2	-0.45	-0.24	-0.28	0.05	-0.08	-0.05	-0.14	0.04	-0.24	-0.46	-0.07	0.22	-0.05	-1.18	0.11	0.16	-0.23	-0.05	-0.18	-0.25	-0.61	-0.19	-0.16	-0.22
1_1323187	1	1323187	1323501	CCNL2	-0.45	NA	NA	0.05	NA	NA	-0.14	0.04	NA	-0.46	-0.07	0.22	-0.05	-1.18	0.11	NA	-0.23	-0.05	-0.18	-0.25	-0.61	-0.19	-0.16	-0.22
1_1325639	1	1325639	1326011	CCNL2	-0.45	-0.24	-0.28	0.05	-0.08	-0.05	-0.14	0.04	-0.24	-0.46	-0.07	0.22	-0.05	-1.18	0.11	0.16	-0.23	-0.05	-0.18	-0.25	-0.61	-0.19	-0.16	-0.22
1_1326061	1	1326061	1326282	CCNL2	-0.45	NA	NA	0.05	NA	NA	-0.14	0.04	-0.24	-0.46	-0.07	0.22	-0.05	-1.18	0.11	0.16	-0.23	-0.05	-0.18	-0.25	-0.61	-0.19	-0.16	-0.22
1_1326715	1	1326715	1327027	CCNL2	-0.45	-0.24	-0.28	0.05	-0.08	-0.05	-0.14	0.04	-0.24	-0.46	-0.07	0.22	-0.05	-1.18	0.11	0.16	-0.23	-0.05	-0.18	-0.25	-0.61	-0.19	-0.16	-0.22
1_1328749	1	1328749	1328940	CCNL2	NA	NA	NA	NA	NA	NA	-0.14	0.04	NA	-0.46	NA	NA	NA	NA	0.11	NA	-0.23	NA	-0.18	-0.25	NA	-0.19	NA	NA
1_1330751	1	1330751	1330917	CCNL2	NA	NA	NA	NA	NA	NA	-0.14	NA	NA	-0.46	NA	NA	-0.05	-1.18	0.11	NA	-0.23	NA	-0.18	-0.25	-0.61	-0.19	-0.16	-0.22
1_1333556	1	1333556	1333729	CCNL2	NA	NA	NA	NA	NA	NA	-0.14	NA	NA	-0.46	NA	NA	-0.05	NA	0.11	NA	NA	NA	-0.18	-0.25	-0.61	-0.19	-0.16	-0.22
1_1334398	1	1334398	1334756	CCNL2	-0.45	-0.24	-0.28	0.05	-0.08	-0.05	-0.14	0.04	-0.24	-0.46	-0.07	0.22	-0.05	-1.18	0.11	0.16	-0.23	-0.05	-0.18	-0.25	-0.61	-0.19	-0.16	-0.22
1_1334956	1	1334956	1335122	LOC148413	-0.45	NA	NA	0.05	-0.08	-0.05	-0.14	0.04	NA	-0.46	-0.07	0.22	-0.05	-1.18	0.11	0.16	NA	-0.05	-0.18	-0.25	-0.61	-0.19	-0.16	-0.22
1_1335562	1	1335562	1335743	LOC148413	-0.45	NA	-0.28	0.05	-0.08	-0.05	-0.14	0.04	NA	NA	-0.07	0.22	-0.05	-1.18	0.11	0.16	NA	-0.05	-0.18	-0.25	-0.61	NA	-0.16	-0.22
1_1337432	1	1337432	1337667	MRPL20	-0.45	NA	NA	NA	NA	NA	-0.14	0.04	NA	-0.46	NA	0.22	-0.05	NA	0.11	0.16	-0.23	NA	-0.18	-0.25	-0.61	-0.19	-0.16	-0.22
1_1341089	1	1341089	1341273	MRPL20	-0.45	NA	NA	0.05	NA	NA	-0.14	NA	NA	-0.46	NA	NA	-0.05	-1.18	0.11	NA	-0.23	-0.05	-0.18	-0.25	-0.61	-0.19	-0.16	-0.22
1_1342312	1	1342312	1342598	MRPL20	-0.45	-0.24	-0.28	0.05	-0.08	-0.05	-0.14	0.04	-0.24	-0.46	-0.07	0.22	-0.05	-1.18	0.11	0.16	-0.23	-0.05	-0.18	-0.25	-0.61	-0.19	-0.16	-0.22
1_1354456	1	1354456	1354576	ANKRD65	NA	NA	NA	NA	NA	NA	-0.14	NA	NA	NA	NA	NA	NA	NA	NA	NA	NA	-0.05	-0.18	-0.25	-0.61	NA	-0.16	-0.22
1_1354579	1	1354579	1354948	ANKRD65	-0.45	-0.24	-0.28	0.05	-0.08	-0.05	-0.14	0.04	-0.24	-0.46	-0.07	0.22	-0.05	-1.18	0.11	0.16	-0.23	-0.05	-0.18	-0.25	-0.61	-0.19	-0.16	-0.22
1_1372284	1	1372284	1372845	VWA1	-0.45	-0.24	-0.28	0.05	-0.08	-0.05	-0.14	0.04	-0.24	-0.46	-0.07	0.22	-0.05	-1.18	0.11	0.16	-0.23	-0.05	-0.18	-0.25	-0.61	-0.19	-0.16	-0.22
1_1374455	1	1374455	1374726	VWA1	-0.45	-0.24	NA	0.05	-0.08	-0.05	-0.14	0.04	NA	-0.46	-0.07	0.22	-0.05	-1.18	0.11	0.16	-0.23	-0.05	-0.18	-0.25	-0.61	-0.19	-0.16	-0.22
1_1387404	1	1387404	1387525	ATAD3C	NA	NA	NA	NA	NA	NA	NA	NA	-0.24	-0.46	-0.07	NA	NA	-1.18	NA	NA	-0.23	-0.05	NA	NA	NA	NA	NA	-0.22
1_1387606	1	1387606	1387736	ATAD3C	-0.45	-0.24	NA	0.05	-0.08	-0.05	-0.14	0.04	-0.24	-0.46	-0.07	0.22	-0.05	-1.18	0.11	0.16	-0.23	-0.05	-0.18	-0.25	-0.61	NA	-0.16	-0.22
1_1391088	1	1391088	1391209	ATAD3C	NA	NA	NA	NA	NA	NA	-0.14	NA	NA	NA	NA	NA	-0.05	NA	NA	NA	NA	NA	-0.18	-0.25	-0.61	NA	-0.16	-0.22
1_1391555	1	1391555	1391649	ATAD3C	NA	NA	NA	NA	NA	NA	-0.14	NA	NA	NA	NA	NA	NA	NA	NA	NA	NA	NA	-0.18	NA	NA	NA	-0.16	-0.22
1_1392564	1	1392564	1392685	ATAD3C	NA	NA	NA	NA	NA	NA	-0.14	NA	NA	NA	NA	NA	NA	NA	NA	NA	NA	NA	NA	NA	NA	NA	NA	NA
1_1396139	1	1396139	1396260	ATAD3C	NA	NA	NA	NA	NA	NA	NA	NA	NA	NA	NA	NA	NA	NA	NA	NA	NA	NA	-0.18	NA	-0.61	NA	NA	-0.22
1_1397986	1	1397986	1398113	ATAD3C	NA	NA	NA	NA	NA	NA	-0.14	NA	NA	NA	NA	NA	NA	NA	NA	NA	NA	NA	-0.18	-0.25	-0.61	NA	NA	-0.22
1_1416225	1	1416225	1416351	ATAD3B	-0.45	NA	NA	NA	NA	NA	NA	NA	NA	NA	NA	NA	NA	NA	NA	NA	NA	NA	-0.18	-0.25	NA	NA	-0.16	-0.22
1_1421483	1	1421483	1421599	ATAD3B	NA	NA	NA	0.05	NA	NA	-0.14	NA	NA	NA	NA	NA	NA	NA	0.11	NA	NA	NA	-0.18	-0.25	-0.61	NA	-0.16	-0.22
1_1425588	1	1425588	1425760	ATAD3B	-0.45	-0.24	-0.28	0.05	-0.08	-0.05	-0.14	0.04	-0.24	-0.46	-0.07	0.22	-0.05	-1.18	0.11	0.16	-0.23	-0.05	-0.18	-0.25	-0.61	NA	-0.16	-0.22
1_1425762	1	1425762	1425928	ATAD3B	-0.45	NA	NA	0.05	-0.08	NA	-0.14	0.04	NA	-0.46	-0.07	0.22	-0.05	-1.18	0.11	0.16	NA	-0.05	-0.18	-0.25	-0.61	NA	-0.16	-0.22
1_1430837	1	1430837	1431093	ATAD3B	-0.45	NA	NA	0.05	-0.08	-0.05	-0.14	0.04	NA	-0.46	NA	0.22	-0.05	-1.18	0.11	0.16	-0.23	-0.05	-0.18	-0.25	-0.61	NA	-0.16	-0.22
1_1444589	1	1444589	1444865	ATAD3B	NA	NA	NA	NA	NA	NA	-0.14	NA	NA	NA	NA	NA	NA	NA	NA	NA	NA	NA	NA	NA	NA	NA	-0.16	-0.22
1_1454162	1	1454162	1454405	ATAD3A	-0.45	-0.24	-0.28	0.05	-0.08	NA	-0.14	0.04	-0.24	-0.46	-0.07	0.22	NA	-1.18	0.11	0.16	-0.23	-0.05	-0.18	-0.25	-0.61	-0.19	-0.16	-0.22
1_1459213	1	1459213	1459328	ATAD3A	NA	NA	NA	NA	NA	NA	-0.14	NA	NA	NA	NA	NA	-0.05	NA	0.11	NA	NA	NA	-0.18	-0.25	-0.61	NA	-0.16	-0.22
1_1459603	1	1459603	1459697	ATAD3A	NA	NA	NA	NA	NA	NA	NA	NA	NA	NA	NA	NA	-0.05	NA	NA	NA	NA	NA	-0.18	-0.25	NA	NA	-0.16	NA
1_1463021	1	1463021	1463205	ATAD3A	-0.45	-0.24	-0.28	0.05	-0.08	-0.05	-0.14	0.04	NA	-0.46	-0.07	0.22	-0.05	-1.18	0.11	0.16	NA	-0.05	-0.18	-0.25	-0.61	-0.19	-0.16	-0.22
1_1464609	1	1464609	1464773	ATAD3A	NA	NA	NA	NA	NA	NA	-0.14	NA	NA	NA	NA	NA	NA	-1.18	0.11	NA	NA	NA	-0.18	-0.25	-0.61	NA	-0.16	-0.22
1_1470681	1	1470681	1471140	TMEM240	-0.45	-0.24	-0.28	0.05	-0.08	-0.05	-0.14	0.04	-0.24	-0.46	-0.07	0.22	-0.05	-1.18	0.11	0.16	-0.23	-0.05	-0.18	-0.25	-0.61	-0.19	-0.16	-0.22
1_1475631	1	1475631	1475753	TMEM240	NA	NA	NA	NA	NA	NA	-0.14	NA	NA	NA	NA	NA	NA	NA	NA	NA	NA	NA	NA	-0.25	-0.61	NA	-0.16	-0.22
1_1477338	1	1477338	1477564	SSU72	-0.45	-0.24	-0.28	0.05	-0.08	-0.05	-0.14	0.04	-0.24	-0.46	-0.07	0.22	-0.05	-1.18	0.11	0.16	-0.23	-0.05	-0.18	-0.25	-0.61	-0.19	-0.16	-0.22
1_1479241	1	1479241	1479363	SSU72	NA	NA	NA	NA	NA	NA	-0.14	NA	NA	NA	NA	NA	NA	NA	NA	NA	NA	NA	NA	NA	NA	NA	-0.16	NA
1_1480141	1	1480141	1480310	SSU72	-0.45	-0.24	-0.28	0.05	-0.08	-0.05	-0.14	0.04	NA	-0.46	-0.07	0.22	-0.05	-1.18	0.11	0.16	-0.23	-0.05	-0.18	-0.25	-0.61	-0.19	-0.16	-0.22
1_1480315	1	1480315	1480435	SSU72	NA	NA	NA	NA	NA	NA	-0.14	NA	NA	NA	NA	NA	NA	NA	0.11	NA	NA	NA	-0.18	-0.25	-0.61	NA	-0.16	NA
1_1499951	1	1499951	1500353	SSU72	-0.45	-0.24	-0.28	0.05	-0.08	-0.05	-0.14	0.04	-0.24	-0.46	-0.07	0.22	-0.05	-1.18	0.11	0.16	-0.23	-0.05	-0.18	-0.25	-0.61	-0.19	-0.16	-0.22
1_1509790	1	1509790	1509965	SSU72	NA	NA	NA	NA	NA	NA	-0.14	NA	NA	NA	NA	NA	-0.05	NA	0.11	NA	NA	NA	-0.18	-0.25	-0.61	NA	-0.16	-0.22
1_1510410	1	1510410	1510587	NA	-0.45	-0.24	-0.28	0.05	-0.08	-0.05	-0.14	0.04	-0.24	-0.46	-0.07	0.22	-0.05	-1.18	0.11	0.16	-0.23	-0.05	-0.18	-0.25	-0.61	-0.19	-0.16	-0.22
1_1534756	1	1534756	1534922	C1orf233	NA	NA	NA	NA	NA	NA	NA	NA	NA	NA	NA	NA	-0.05	NA	NA	0.16	NA	NA	-0.18	-0.25	-0.61	NA	-0.16	-0.22
1_1551888	1	1551888	1552101	MIB2	NA	NA	NA	0.05	NA	NA	-0.14	0.04	NA	NA	NA	NA	-0.05	-1.18	0.11	NA	NA	NA	-0.18	-0.25	-0.61	NA	-0.16	-0.22
1_1558804	1	1558804	1559339	MIB2	-0.45	-0.24	-0.28	0.05	-0.08	-0.05	-0.14	0.04	-0.24	-0.46	-0.07	0.22	-0.05	-1.18	0.11	0.16	-0.23	-0.05	-0.18	-0.25	-0.61	-0.19	-0.16	-0.22
1_1560113	1	1560113	1560816	MIB2	-0.45	-0.24	-0.28	0.05	-0.08	-0.05	-0.14	0.04	-0.24	-0.46	-0.07	0.22	-0.05	-1.18	0.11	0.16	-0.23	-0.05	-0.18	-0.25	-0.61	-0.19	-0.16	-0.22
1_1560821	1	1560821	1561014	MIB2	NA	NA	NA	NA	NA	NA	-0.14	0.04	NA	NA	NA	0.22	-0.05	NA	0.11	NA	NA	NA	-0.18	-0.25	-0.61	NA	-0.16	-0.22
1_1562176	1	1562176	1562766	MIB2	-0.45	-0.24	-0.28	0.05	-0.08	-0.05	-0.14	0.04	-0.24	-0.46	-0.07	0.22	-0.05	-1.18	0.11	0.16	-0.23	-0.05	-0.18	-0.25	-0.61	-0.19	-0.16	-0.22
1_1563020	1	1563020	1563197	MIB2	NA	NA	NA	NA	NA	NA	NA	NA	NA	NA	NA	NA	NA	NA	NA	NA	NA	NA	NA	NA	-0.61	NA	-0.16	NA
1_1563392	1	1563392	1564067	MIB2	-0.45	-0.24	-0.28	0.05	-0.08	-0.05	-0.14	0.04	-0.24	-0.46	-0.07	0.22	-0.05	-1.18	0.11	0.16	-0.23	-0.05	-0.18	-0.25	-0.61	-0.19	-0.16	-0.22
1_1564541	1	1564541	1565135	MIB2	-0.45	-0.24	-0.28	0.05	-0.08	-0.05	-0.14	0.04	-0.24	-0.46	-0.07	0.22	-0.05	-1.18	0.11	0.16	-0.23	-0.05	-0.18	-0.25	-0.61	-0.19	-0.16	-0.22
1_1565704	1	1565704	1565870	MIB2	-0.45	NA	NA	0.05	NA	NA	-0.14	0.04	NA	-0.46	NA	0.22	-0.05	NA	0.11	0.16	NA	NA	-0.18	-0.25	-0.61	NA	-0.16	-0.22
1_1565874	1	1565874	1565994	MIB2	-0.45	NA	NA	0.05	NA	NA	-0.14	NA	NA	NA	NA	0.22	-0.05	NA	0.11	0.16	NA	NA	-0.18	-0.25	-0.61	NA	-0.16	-0.22
1_1572012	1	1572012	1572238	CDK11B	-0.45	NA	NA	0.05	NA	NA	-0.14	0.04	NA	-0.46	NA	0.22	-0.05	-1.18	0.11	0.16	NA	-0.05	-0.18	-0.25	-0.61	NA	-0.16	-0.22
1_1572239	1	1572239	1572596	CDK11B	-0.45	NA	NA	NA	NA	NA	NA	NA	NA	NA	NA	NA	NA	NA	NA	NA	NA	NA	NA	-0.25	NA	NA	NA	NA
1_1572662	1	1572662	1572875	CDK11B	-0.45	-0.24	NA	0.05	-0.08	-0.05	-0.14	0.04	NA	-0.46	-0.07	0.22	-0.05	-1.18	0.11	0.16	-0.23	-0.05	-0.18	-0.25	-0.61	-0.19	-0.16	-0.22
1_1573106	1	1573106	1573282	CDK11B	-0.45	NA	NA	NA	NA	NA	-0.14	NA	NA	NA	NA	NA	NA	NA	NA	NA	NA	NA	-0.18	-0.25	NA	-0.19	-0.16	-0.22
1_1573833	1	1573833	1573954	CDK11B	NA	NA	NA	NA	NA	NA	NA	NA	NA	NA	NA	NA	NA	NA	0.11	NA	NA	NA	-0.18	NA	NA	NA	-0.16	NA
1_1575637	1	1575637	1575856	CDK11B	-0.45	-0.24	NA	0.05	-0.08	-0.05	-0.14	0.04	-0.24	-0.46	-0.07	0.22	-0.05	-1.18	0.11	0.16	-0.23	-0.05	-0.18	-0.25	-0.61	-0.19	-0.16	-0.22
1_1576364	1	1576364	1576516	CDK11B	NA	NA	NA	NA	NA	NA	-0.14	NA	NA	-0.46	NA	NA	NA	NA	NA	NA	NA	NA	-0.18	NA	NA	NA	NA	NA
1_1580574	1	1580574	1580709	CDK11B	NA	NA	-0.28	NA	-0.08	-0.05	NA	NA	NA	NA	NA	NA	NA	-1.18	NA	0.16	NA	NA	NA	NA	-0.61	NA	-0.16	NA
1_1581736	1	1581736	1581866	CDK11B	NA	-0.24	-0.28	0.05	-0.08	-0.05	-0.14	0.04	-0.24	-0.46	-0.07	0.22	-0.05	-1.18	NA	0.16	-0.23	-0.05	NA	-0.25	-0.61	NA	-0.16	-0.22
1_1582075	1	1582075	1582584	CDK11B	-0.45	-0.24	-0.28	0.05	-0.08	-0.05	-0.14	0.04	-0.24	-0.46	-0.07	0.22	-0.05	-1.18	0.11	0.16	-0.23	-0.05	-0.18	-0.25	-0.61	-0.19	-0.16	-0.22
1_1582886	1	1582886	1583026	CDK11B	-0.45	NA	NA	0.05	NA	NA	-0.14	NA	NA	NA	NA	NA	-0.05	-1.18	0.11	NA	NA	NA	-0.18	-0.25	-0.61	-0.19	-0.16	-0.22
1_1585534	1	1585534	1585764	CDK11B	-0.45	-0.24	-0.28	0.05	-0.08	-0.05	-0.14	0.04	-0.24	-0.46	-0.07	0.22	-0.05	-1.18	0.11	0.16	-0.23	-0.05	-0.18	-0.25	-0.61	-0.19	-0.16	-0.22
1_1586777	1	1586777	1586969	CDK11B	-0.45	NA	NA	NA	NA	NA	-0.14	NA	NA	-0.46	NA	NA	-0.05	NA	0.11	NA	NA	NA	-0.18	-0.25	NA	-0.19	-0.16	-0.22
1_1588716	1	1588716	1588934	CDK11B	-0.45	-0.24	-0.28	0.05	-0.08	-0.05	-0.14	0.04	-0.24	-0.46	-0.07	0.22	-0.05	-1.18	0.11	0.16	-0.23	-0.05	-0.18	-0.25	-0.61	-0.19	-0.16	-0.22
1_1591510	1	1591510	1591667	SLC35E2B	-0.45	NA	NA	NA	-0.08	-0.05	-0.14	0.04	NA	-0.46	-0.07	0.22	-0.05	-1.18	0.11	0.16	-0.23	-0.05	-0.18	-0.25	-0.61	-0.19	-0.16	-0.22
1_1597281	1	1597281	1597446	SLC35E2B	NA	-0.24	-0.28	0.05	-0.08	-0.05	-0.14	0.04	-0.24	-0.46	-0.07	0.22	-0.05	-1.18	NA	0.16	-0.23	-0.05	-0.18	-0.25	-0.61	-0.19	-0.16	-0.22
1_1601455	1	1601455	1601664	SLC35E2B	-0.45	-0.24	NA	0.05	-0.08	-0.05	-0.14	0.04	-0.24	-0.46	NA	0.22	-0.05	-1.18	0.11	0.16	-0.23	-0.05	-0.18	-0.25	-0.61	-0.19	-0.16	-0.22
1_1602852	1	1602852	1603048	SLC35E2B	NA	NA	NA	NA	NA	NA	NA	NA	NA	NA	NA	NA	NA	NA	0.11	NA	NA	NA	NA	NA	NA	NA	NA	NA
1_1607469	1	1607469	1607618	SLC35E2B	NA	NA	NA	NA	NA	NA	NA	NA	NA	NA	NA	NA	NA	NA	0.11	NA	-0.23	NA	NA	NA	NA	NA	-0.16	NA
1_1607820	1	1607820	1608168	SLC35E2B	-0.45	NA	NA	0.05	-0.08	NA	-0.14	0.04	NA	-0.46	NA	0.22	-0.05	-1.18	0.11	0.16	-0.23	-0.05	-0.18	-0.25	-0.61	-0.19	-0.16	-0.22
1_1631755	1	1631755	1632000	SLC35E2B	NA	NA	NA	NA	NA	NA	NA	NA	NA	NA	NA	NA	NA	NA	0.11	NA	NA	NA	NA	NA	NA	NA	NA	NA
1_1635172	1	1635172	1635299	CDK11A	-0.45	-0.24	-0.28	0.05	-0.08	NA	-0.14	0.04	-0.24	-0.46	-0.07	0.22	-0.05	-1.18	NA	0.16	-0.23	-0.05	NA	-0.25	-0.61	-0.19	-0.16	-0.22
1_1635458	1	1635458	1635875	CDK11A	NA	NA	NA	NA	NA	NA	NA	NA	NA	NA	NA	NA	NA	NA	0.11	NA	NA	NA	-0.18	NA	NA	NA	-0.16	-0.22
1_1635881	1	1635881	1636094	CDK11A	-0.45	NA	-0.28	0.05	-0.08	-0.05	-0.14	0.04	NA	-0.46	NA	0.22	-0.05	-1.18	0.11	0.16	-0.23	-0.05	-0.18	-0.25	-0.61	-0.19	-0.16	-0.22
1_1636325	1	1636325	1636501	CDK11A	NA	NA	NA	NA	NA	NA	NA	NA	NA	NA	NA	NA	NA	NA	0.11	NA	NA	NA	-0.18	-0.25	NA	-0.19	-0.16	NA
1_1638847	1	1638847	1639066	CDK11A	-0.45	NA	NA	0.05	-0.08	NA	-0.14	0.04	NA	NA	NA	NA	-0.05	-1.18	0.11	0.16	-0.23	-0.05	-0.18	NA	-0.61	-0.19	-0.16	-0.22
1_1639574	1	1639574	1639726	CDK11A	NA	NA	NA	NA	NA	NA	NA	NA	NA	-0.46	NA	NA	NA	NA	0.11	NA	-0.23	NA	-0.18	NA	NA	NA	-0.16	NA
1_1643790	1	1643790	1643925	CDK11A	NA	NA	NA	NA	NA	NA	NA	NA	NA	NA	NA	NA	NA	-1.18	NA	NA	NA	NA	-0.18	NA	-0.61	NA	-0.16	NA
1_1644653	1	1644653	1644806	CDK11A	NA	NA	NA	NA	NA	NA	NA	NA	NA	NA	NA	NA	NA	NA	0.11	NA	NA	NA	-0.18	-0.25	NA	NA	-0.16	-0.22
1_1644968	1	1644968	1645098	CDK11A	NA	NA	NA	NA	NA	NA	NA	NA	NA	NA	NA	NA	NA	NA	0.11	NA	NA	NA	-0.18	NA	NA	NA	NA	NA
1_1645307	1	1645307	1645523	CDK11A	NA	NA	NA	NA	NA	NA	NA	NA	NA	NA	NA	NA	NA	NA	0.11	NA	NA	NA	-0.18	NA	NA	NA	NA	NA
1_1645589	1	1645589	1645816	CDK11A	-0.45	NA	-0.28	0.05	-0.08	-0.05	-0.14	0.04	-0.24	-0.46	-0.07	0.22	-0.05	-1.18	0.11	0.16	-0.23	-0.05	-0.18	-0.25	-0.61	-0.19	-0.16	-0.22
1_1650755	1	1650755	1650978	CDK11A	-0.45	-0.24	-0.28	0.05	-0.08	-0.05	-0.14	0.04	-0.24	-0.46	-0.07	0.22	-0.05	-1.18	0.11	0.16	-0.23	-0.05	-0.18	-0.25	-0.61	-0.19	-0.16	-0.22
1_1652989	1	1652989	1653181	CDK11A	NA	NA	NA	NA	NA	NA	-0.14	0.04	NA	-0.46	NA	NA	NA	NA	0.11	NA	-0.23	NA	-0.18	-0.25	NA	-0.19	-0.16	-0.22
1_1654037	1	1654037	1654256	CDK11A	-0.45	-0.24	-0.28	0.05	-0.08	-0.05	-0.14	0.04	-0.24	-0.46	-0.07	0.22	-0.05	-1.18	0.11	0.16	-0.23	-0.05	-0.18	-0.25	-0.61	-0.19	-0.16	-0.22
1_1656799	1	1656799	1656956	SLC35E2B	-0.45	NA	NA	0.05	NA	NA	-0.14	0.04	NA	-0.46	-0.07	0.22	-0.05	-1.18	0.11	0.16	-0.23	NA	-0.18	-0.25	-0.61	-0.19	-0.16	-0.22
1_1663765	1	1663765	1663985	SLC35E2B	NA	NA	NA	NA	NA	NA	NA	NA	NA	NA	NA	NA	NA	NA	NA	NA	NA	NA	-0.18	NA	NA	NA	NA	NA
1_1670327	1	1670327	1670476	SLC35E2B	-0.45	NA	NA	0.05	-0.08	NA	-0.14	0.04	NA	-0.46	NA	0.22	-0.05	NA	0.11	0.16	-0.23	NA	-0.18	-0.25	NA	-0.19	-0.16	-0.22
1_1670678	1	1670678	1671026	SLC35E2B	-0.45	-0.24	-0.28	0.05	-0.08	-0.05	-0.14	0.04	NA	-0.46	-0.07	0.22	-0.05	-1.18	0.11	0.16	-0.23	-0.05	-0.18	-0.25	-0.61	-0.19	-0.16	-0.22
1_1684312	1	1684312	1684503	NADK	-0.45	NA	NA	0.05	NA	-0.05	-0.14	0.04	NA	-0.46	-0.07	0.22	-0.05	-1.18	0.11	0.16	-0.23	-0.05	-0.18	-0.25	-0.61	-0.19	-0.16	-0.22
1_1684983	1	1684983	1685149	NADK	NA	NA	NA	NA	NA	NA	NA	NA	NA	NA	NA	NA	NA	NA	NA	NA	NA	NA	NA	NA	NA	NA	-0.16	-0.22
1_1685448	1	1685448	1685852	NADK	-0.45	-0.24	-0.28	0.05	-0.08	-0.05	-0.14	0.04	-0.24	-0.46	-0.07	0.22	-0.05	-1.18	0.11	0.16	-0.23	-0.05	-0.18	-0.25	-0.61	-0.19	-0.16	-0.22
1_1686006	1	1686006	1686189	NADK	-0.45	-0.24	-0.28	0.05	-0.08	-0.05	-0.14	0.04	NA	-0.46	-0.07	0.22	-0.05	-1.18	0.11	0.16	-0.23	-0.05	-0.18	-0.25	-0.61	-0.19	-0.16	-0.22
1_1686702	1	1686702	1686910	NADK	-0.45	-0.24	NA	0.05	-0.08	NA	-0.14	0.04	-0.24	-0.46	-0.07	0.22	-0.05	-1.18	0.11	0.16	-0.23	-0.05	-0.18	-0.25	-0.61	-0.19	-0.16	-0.22
1_1687894	1	1687894	1688061	NADK	NA	NA	NA	NA	NA	NA	NA	NA	NA	-0.46	NA	NA	NA	NA	NA	NA	-0.23	NA	NA	NA	NA	NA	NA	-0.22
1_1688172	1	1688172	1688375	NADK	-0.45	NA	NA	0.05	-0.08	NA	-0.14	0.04	NA	NA	NA	0.22	-0.05	-1.18	0.11	0.16	NA	-0.05	-0.18	-0.25	-0.61	NA	-0.16	-0.22
1_1688598	1	1688598	1688775	NADK	NA	NA	NA	NA	NA	NA	-0.14	NA	NA	NA	NA	0.22	NA	NA	0.11	NA	NA	-0.05	-0.18	-0.25	-0.61	NA	-0.16	-0.22
1_1689813	1	1689813	1690048	NADK	-0.45	NA	NA	NA	NA	NA	-0.14	0.04	NA	NA	NA	0.22	-0.05	-1.18	0.11	NA	NA	NA	-0.18	-0.25	-0.61	NA	-0.16	-0.22
1_1690522	1	1690522	1690695	NADK	NA	NA	NA	NA	NA	NA	NA	NA	NA	NA	NA	NA	NA	NA	0.11	NA	NA	NA	NA	NA	NA	NA	NA	NA
1_1691213	1	1691213	1691379	NADK	NA	NA	NA	NA	NA	NA	-0.14	0.04	NA	NA	NA	NA	NA	NA	0.11	NA	NA	NA	-0.18	-0.25	-0.61	NA	-0.16	-0.22
1_1718670	1	1718670	1718874	GNB1	-0.45	-0.24	-0.28	0.05	-0.08	-0.05	-0.14	0.04	-0.24	-0.46	-0.07	0.22	-0.05	-1.18	0.11	0.16	-0.23	-0.05	-0.18	-0.25	-0.61	-0.19	-0.16	-0.22
1_1720531	1	1720531	1720761	GNB1	-0.45	-0.24	-0.28	0.05	-0.08	-0.05	-0.14	0.04	-0.24	-0.46	-0.07	0.22	-0.05	-1.18	0.11	0.16	-0.23	-0.05	-0.18	-0.25	-0.61	-0.19	-0.16	-0.22
1_1721825	1	1721825	1721999	GNB1	-0.45	-0.24	-0.28	0.05	-0.08	-0.05	-0.14	0.04	-0.24	-0.46	-0.07	0.22	-0.05	-1.18	0.11	0.16	-0.23	-0.05	-0.18	-0.25	-0.61	-0.19	-0.16	-0.22
1_1735771	1	1735771	1735976	GNB1	-0.45	NA	NA	0.05	NA	-0.05	-0.14	0.04	-0.24	-0.46	-0.07	0.22	-0.05	-1.18	0.11	0.16	-0.23	-0.05	-0.18	-0.25	-0.61	-0.19	-0.16	-0.22
1_1747205	1	1747205	1747395	GNB1	NA	NA	NA	NA	NA	-0.05	-0.14	0.04	NA	-0.46	NA	0.22	-0.05	-1.18	0.11	NA	-0.23	-0.05	-0.18	-0.25	-0.61	-0.19	-0.16	-0.22
1_1749249	1	1749249	1749430	GNB1	NA	NA	NA	NA	NA	NA	-0.14	NA	NA	NA	NA	NA	NA	NA	0.11	NA	NA	NA	NA	NA	NA	-0.19	-0.16	NA
1_1756794	1	1756794	1756981	GNB1	-0.45	-0.24	-0.28	0.05	-0.08	-0.05	-0.14	0.04	-0.24	-0.46	-0.07	0.22	-0.05	-1.18	0.11	0.16	-0.23	-0.05	-0.18	-0.25	-0.61	-0.19	-0.16	-0.22
1_1823583	1	1823583	1824151	NA	-0.45	-0.24	-0.28	0.05	-0.08	-0.05	-0.14	0.04	-0.24	-0.46	-0.07	0.22	-0.05	-1.18	0.11	0.16	-0.23	-0.05	-0.18	-0.25	-0.61	-0.19	-0.16	-0.22
1_1846652	1	1846652	1846845	CALML6	NA	NA	NA	NA	NA	NA	-0.14	NA	NA	NA	NA	NA	-0.05	NA	0.11	NA	NA	NA	-0.18	-0.25	-0.61	NA	-0.16	-0.22
1_1847080	1	1847080	1847265	CALML6	NA	NA	NA	NA	NA	NA	-0.14	NA	NA	NA	NA	NA	-0.05	NA	0.11	NA	NA	NA	-0.18	NA	NA	NA	-0.16	-0.22
1_1847823	1	1847823	1848619	CALML6	-0.45	-0.24	-0.28	0.05	-0.08	-0.05	-0.14	0.04	-0.24	-0.46	-0.07	0.22	-0.05	-1.18	0.11	0.16	-0.23	-0.05	-0.18	-0.25	-0.61	-0.19	-0.16	-0.22
1_1849274	1	1849274	1849990	TMEM52	-0.45	-0.24	-0.28	0.05	-0.08	-0.05	-0.14	0.04	-0.24	-0.46	-0.07	0.22	-0.05	-1.18	0.11	0.16	-0.23	-0.05	-0.18	-0.25	-0.61	-0.19	-0.16	-0.22
1_1854052	1	1854052	1854226	NA	NA	NA	NA	NA	NA	NA	NA	NA	NA	NA	NA	NA	-0.05	NA	NA	NA	NA	NA	-0.18	NA	-0.61	NA	-0.16	-0.22
1_1854423	1	1854423	1854613	NA	NA	NA	NA	NA	NA	NA	NA	NA	NA	NA	NA	NA	NA	NA	NA	NA	NA	NA	-0.18	-0.25	-0.61	NA	-0.16	-0.22
1_1854821	1	1854821	1855004	NA	NA	NA	NA	NA	NA	NA	NA	NA	NA	NA	NA	NA	NA	NA	NA	NA	NA	NA	-0.18	NA	-0.61	NA	NA	-0.22
1_1855187	1	1855187	1855363	NA	NA	NA	NA	NA	NA	NA	-0.14	NA	NA	-0.46	NA	NA	-0.05	NA	0.11	NA	NA	NA	-0.18	-0.25	-0.61	NA	-0.16	-0.22
1_1857212	1	1857212	1857399	NA	-0.45	-0.24	-0.28	0.05	-0.08	-0.05	-0.14	0.04	-0.24	-0.46	-0.07	0.22	-0.05	-1.18	0.11	0.16	-0.23	-0.05	-0.18	-0.25	-0.61	-0.19	-0.16	-0.22
1_1857683	1	1857683	1858482	NA	-0.45	-0.24	-0.28	0.05	-0.08	-0.05	-0.14	0.04	-0.24	-0.46	-0.07	0.22	-0.05	-1.18	0.11	0.16	-0.23	-0.05	-0.18	-0.25	-0.61	-0.19	-0.16	-0.22
1_1859068	1	1859068	1859238	NA	-0.45	-0.24	-0.28	0.05	-0.08	-0.05	-0.14	0.04	NA	-0.46	-0.07	0.22	-0.05	-1.18	0.11	0.16	-0.23	-0.05	-0.18	-0.25	-0.61	-0.19	-0.16	-0.22
1_1860160	1	1860160	1860335	NA	NA	NA	NA	NA	NA	NA	-0.14	NA	NA	NA	NA	NA	-0.05	NA	NA	NA	NA	NA	-0.18	-0.25	-0.61	NA	-0.16	-0.22
1_1861551	1	1861551	1861804	NA	-0.45	NA	NA	0.05	-0.08	-0.05	-0.14	0.04	NA	-0.46	-0.07	0.22	-0.05	-1.18	0.11	0.16	-0.23	-0.05	-0.18	-0.25	-0.61	-0.19	-0.16	-0.22
1_1870295	1	1870295	1870472	NA	-0.45	-0.24	-0.28	0.05	-0.08	-0.05	-0.14	0.04	-0.24	-0.46	-0.07	0.22	-0.05	-1.18	0.11	0.16	NA	-0.05	-0.18	-0.25	-0.61	NA	-0.16	-0.22
1_1871019	1	1871019	1871219	NA	NA	NA	NA	NA	NA	NA	-0.14	NA	NA	NA	NA	NA	-0.05	NA	0.11	NA	NA	NA	-0.18	-0.25	-0.61	NA	-0.16	-0.22
1_1871754	1	1871754	1871960	NA	NA	NA	NA	NA	NA	NA	-0.14	NA	NA	NA	NA	NA	NA	NA	NA	NA	NA	NA	NA	NA	NA	NA	NA	-0.22
1_1875783	1	1875783	1875988	NA	-0.45	-0.24	NA	0.05	-0.08	-0.05	-0.14	0.04	-0.24	NA	-0.07	0.22	-0.05	-1.18	0.11	0.16	NA	-0.05	-0.18	-0.25	-0.61	NA	-0.16	-0.22
1_1877770	1	1877770	1877959	NA	-0.45	-0.24	-0.28	0.05	-0.08	-0.05	-0.14	0.04	-0.24	-0.46	-0.07	0.22	-0.05	-1.18	0.11	0.16	-0.23	-0.05	-0.18	-0.25	-0.61	-0.19	-0.16	-0.22
1_1878385	1	1878385	1878583	NA	NA	NA	NA	NA	NA	NA	-0.14	NA	NA	NA	NA	NA	NA	NA	0.11	NA	NA	NA	NA	-0.25	-0.61	NA	-0.16	-0.22
1_1886568	1	1886568	1886733	CFAP74	NA	NA	NA	NA	NA	NA	-0.14	NA	NA	NA	NA	NA	NA	NA	NA	NA	NA	NA	NA	-0.25	NA	NA	NA	-0.22
1_1886735	1	1886735	1887367	CFAP74	-0.45	-0.24	-0.28	0.05	-0.08	-0.05	-0.14	0.04	-0.24	-0.46	-0.07	0.22	-0.05	-1.18	0.11	0.16	-0.23	-0.05	-0.18	-0.25	-0.61	-0.19	-0.16	-0.22
1_1888041	1	1888041	1888250	CFAP74	-0.45	-0.24	NA	0.05	-0.08	-0.05	-0.14	0.04	NA	-0.46	-0.07	0.22	-0.05	-1.18	0.11	0.16	NA	-0.05	-0.18	-0.25	-0.61	NA	-0.16	-0.22
1_1891320	1	1891320	1891515	CFAP74	-0.45	-0.24	-0.28	0.05	-0.08	NA	-0.14	0.04	NA	NA	NA	0.22	-0.05	-1.18	0.11	0.16	-0.23	-0.05	-0.18	-0.25	-0.61	NA	-0.16	-0.22
1_1896341	1	1896341	1896542	CFAP74	NA	NA	NA	NA	NA	NA	-0.14	NA	NA	NA	NA	NA	NA	NA	0.11	NA	NA	NA	-0.18	-0.25	-0.61	NA	NA	-0.22
1_1897757	1	1897757	1897930	CFAP74	-0.45	NA	-0.28	0.05	-0.08	-0.05	-0.14	0.04	NA	NA	-0.07	0.22	-0.05	-1.18	0.11	0.16	NA	-0.05	-0.18	-0.25	-0.61	NA	-0.16	-0.22
1_1902132	1	1902132	1902330	CFAP74	-0.45	NA	NA	NA	NA	NA	-0.14	NA	NA	NA	NA	0.22	-0.05	-1.18	0.11	NA	NA	NA	-0.18	-0.25	-0.61	NA	-0.16	-0.22
1_1903421	1	1903421	1903542	CFAP74	-0.45	-0.24	-0.28	0.05	-0.08	-0.05	-0.14	0.04	-0.24	-0.46	-0.07	0.22	-0.05	-1.18	0.11	0.16	-0.23	-0.05	-0.18	-0.25	NA	-0.19	NA	NA
1_1904276	1	1904276	1904491	CFAP74	NA	NA	NA	NA	NA	NA	-0.14	NA	NA	-0.46	NA	NA	-0.05	NA	0.11	NA	NA	NA	-0.18	-0.25	-0.61	NA	-0.16	-0.22
1_1905504	1	1905504	1905712	CFAP74	NA	NA	NA	0.05	NA	NA	-0.14	NA	NA	NA	NA	NA	NA	-1.18	0.11	NA	NA	NA	-0.18	-0.25	-0.61	NA	-0.16	-0.22
1_1916757	1	1916757	1916949	CFAP74	NA	NA	NA	NA	NA	NA	-0.14	NA	NA	NA	NA	NA	NA	NA	NA	NA	NA	NA	-0.18	NA	NA	NA	NA	NA
1_1918382	1	1918382	1918548	CFAP74	-0.45	NA	NA	0.05	NA	NA	-0.14	0.04	NA	NA	NA	0.22	-0.05	-1.18	0.11	NA	NA	-0.05	-0.18	-0.25	-0.61	NA	-0.16	-0.22
1_1919508	1	1919508	1919632	CFAP74	NA	NA	NA	NA	NA	NA	-0.14	NA	NA	NA	NA	NA	NA	NA	0.11	NA	NA	NA	-0.18	NA	NA	NA	-0.16	NA
1_1922257	1	1922257	1922469	CFAP74	-0.45	NA	NA	NA	NA	NA	-0.14	NA	NA	-0.46	NA	NA	-0.05	NA	0.11	NA	-0.23	NA	-0.18	-0.25	-0.61	NA	-0.16	-0.22
1_1956311	1	1956311	1956479	GABRD	-0.45	-0.24	-0.28	0.05	-0.08	-0.05	NA	0.04	-0.24	-0.46	-0.07	NA	-0.05	-1.18	0.11	0.16	-0.23	-0.05	-0.18	-0.25	-0.61	-0.19	-0.16	-0.22
1_1956740	1	1956740	1957208	GABRD	-0.45	-0.24	-0.28	0.05	-0.08	-0.05	-0.14	0.04	-0.24	-0.46	-0.07	0.22	-0.05	-1.18	0.11	0.16	-0.23	-0.05	-0.18	-0.25	-0.61	-0.19	-0.16	-0.22
1_1958984	1	1958984	1959159	GABRD	-0.45	NA	NA	0.05	NA	NA	-0.14	0.04	NA	NA	NA	0.22	-0.05	-1.18	0.11	0.16	NA	-0.05	-0.18	-0.25	-0.61	NA	-0.16	-0.22
1_1959562	1	1959562	1959744	GABRD	-0.45	NA	NA	0.05	NA	NA	-0.14	0.04	NA	NA	NA	0.22	-0.05	NA	0.11	0.16	NA	-0.05	-0.18	-0.25	-0.61	NA	-0.16	-0.22
1_1960506	1	1960506	1960709	GABRD	-0.45	NA	NA	0.05	NA	NA	-0.14	0.04	NA	NA	NA	NA	-0.05	-1.18	0.11	0.16	-0.23	NA	-0.18	-0.25	-0.61	NA	-0.16	-0.22
1_1960963	1	1960963	1961198	GABRD	NA	NA	NA	NA	-0.08	NA	NA	NA	-0.24	-0.46	NA	NA	NA	NA	NA	NA	-0.23	NA	NA	NA	NA	-0.19	NA	NA
1_1961340	1	1961340	1961887	GABRD	-0.45	-0.24	-0.28	0.05	-0.08	-0.05	-0.14	0.04	-0.24	-0.46	-0.07	0.22	-0.05	-1.18	0.11	0.16	-0.23	-0.05	-0.18	-0.25	-0.61	-0.19	-0.16	-0.22
1_1986785	1	1986785	1987001	PRKCZ	-0.45	NA	NA	0.05	-0.08	-0.05	-0.14	0.04	NA	-0.46	-0.07	0.22	-0.05	-1.18	0.11	0.16	-0.23	-0.05	-0.18	-0.25	-0.61	-0.19	-0.16	-0.22
1_1987899	1	1987899	1988128	PRKCZ	NA	NA	NA	NA	NA	NA	NA	NA	NA	NA	NA	NA	NA	NA	NA	NA	NA	NA	-0.18	NA	NA	NA	NA	NA
1_1990948	1	1990948	1991132	PRKCZ	-0.45	NA	-0.28	0.05	-0.08	-0.05	-0.14	0.04	NA	-0.46	-0.07	0.22	-0.05	-1.18	0.11	0.16	-0.23	-0.05	-0.18	-0.25	-0.61	-0.19	-0.16	-0.22
1_2002628	1	2002628	2002810	PRKCZ	NA	NA	NA	NA	NA	NA	NA	NA	NA	NA	NA	NA	NA	NA	0.11	NA	NA	NA	NA	-0.25	NA	NA	-0.16	-0.22
1_2013777	1	2013777	2013953	PRKCZ	-0.45	-0.24	-0.28	0.05	-0.08	-0.05	-0.14	0.04	-0.24	-0.46	-0.07	0.22	-0.05	-1.18	0.11	0.16	-0.23	-0.05	-0.18	-0.25	-0.61	-0.19	-0.16	-0.22
1_2075618	1	2075618	2075796	PRKCZ	NA	NA	NA	NA	NA	NA	-0.14	NA	NA	NA	NA	NA	NA	NA	NA	NA	NA	NA	-0.18	NA	NA	NA	-0.16	-0.22
1_2077366	1	2077366	2077551	PRKCZ	-0.45	-0.24	-0.28	0.05	-0.08	-0.05	-0.14	0.04	-0.24	-0.46	-0.07	0.22	-0.05	-1.18	0.11	0.16	-0.23	-0.05	-0.18	-0.25	-0.61	-0.19	-0.16	-0.22
1_2080294	1	2080294	2080465	PRKCZ	-0.45	NA	NA	NA	NA	NA	-0.14	NA	NA	-0.46	NA	NA	-0.05	-1.18	0.11	0.16	-0.23	NA	-0.18	-0.25	-0.61	-0.19	-0.16	-0.22
1_2100406	1	2100406	2100781	PRKCZ	-0.45	-0.24	-0.28	0.05	-0.08	-0.05	-0.14	0.04	-0.24	-0.46	-0.07	0.22	-0.05	-1.18	0.11	0.16	-0.23	-0.05	-0.18	-0.25	-0.61	-0.19	-0.16	-0.22
1_2100783	1	2100783	2101039	PRKCZ	-0.45	NA	NA	0.05	-0.08	-0.05	-0.14	0.04	NA	-0.46	NA	0.22	-0.05	-1.18	0.11	0.16	NA	-0.05	-0.18	-0.25	-0.61	-0.19	-0.16	-0.22
1_2103468	1	2103468	2103811	PRKCZ	-0.45	-0.24	-0.28	0.05	-0.08	-0.05	-0.14	0.04	-0.24	-0.46	-0.07	0.22	-0.05	-1.18	0.11	0.16	-0.23	-0.05	-0.18	-0.25	-0.61	-0.19	-0.16	-0.22
1_2105335	1	2105335	2105519	PRKCZ	-0.45	NA	-0.28	0.05	-0.08	-0.05	-0.14	0.04	NA	-0.46	-0.07	0.22	-0.05	-1.18	0.11	0.16	NA	-0.05	-0.18	-0.25	-0.61	-0.19	-0.16	-0.22
1_2106189	1	2106189	2106365	PRKCZ	NA	NA	NA	NA	NA	NA	NA	NA	NA	NA	NA	NA	NA	NA	NA	NA	NA	NA	NA	NA	NA	NA	NA	-0.22
1_2106638	1	2106638	2106812	PRKCZ	NA	NA	NA	NA	NA	NA	NA	NA	NA	NA	NA	NA	NA	NA	NA	NA	NA	NA	NA	NA	NA	NA	NA	-0.22
1_2113252	1	2113252	2113712	PRKCZ	-0.45	-0.24	-0.28	0.05	-0.08	-0.05	-0.14	0.04	-0.24	-0.46	-0.07	0.22	-0.05	-1.18	0.11	0.16	-0.23	-0.05	-0.18	-0.25	-0.61	-0.19	-0.16	-0.22
1_2113715	1	2113715	2114173	PRKCZ	-0.45	-0.24	-0.28	0.05	-0.08	-0.05	-0.14	0.04	-0.24	-0.46	-0.07	0.22	-0.05	-1.18	0.11	0.16	-0.23	-0.05	-0.18	-0.25	-0.61	-0.19	-0.16	-0.22
1_2115916	1	2115916	2116125	C1orf86	-0.45	-0.24	-0.28	0.05	-0.08	-0.05	-0.14	0.04	NA	NA	-0.07	0.22	-0.05	-1.18	0.11	0.16	NA	-0.05	-0.18	-0.25	-0.61	NA	-0.16	-0.22
1_2116312	1	2116312	2116506	C1orf86	NA	NA	NA	NA	NA	NA	-0.14	NA	NA	NA	NA	NA	NA	NA	NA	NA	-0.23	NA	-0.18	-0.25	-0.61	NA	-0.16	-0.22
1_2116657	1	2116657	2116920	C1orf86	-0.45	-0.24	-0.28	0.05	-0.08	-0.05	-0.14	0.04	-0.24	-0.46	-0.07	0.22	-0.05	-1.18	0.11	0.16	-0.23	-0.05	-0.18	-0.25	-0.61	-0.19	-0.16	-0.22
1_2121099	1	2121099	2121267	C1orf86	-0.45	NA	NA	0.05	NA	NA	-0.14	NA	NA	NA	NA	0.22	-0.05	NA	0.11	NA	NA	-0.05	-0.18	-0.25	-0.61	NA	-0.16	-0.22
1_2121449	1	2121449	2121739	C1orf86	-0.45	-0.24	-0.28	0.05	-0.08	-0.05	-0.14	0.04	-0.24	-0.46	-0.07	0.22	-0.05	-1.18	0.11	0.16	-0.23	-0.05	-0.18	-0.25	-0.61	-0.19	-0.16	-0.22
1_2121743	1	2121743	2122031	C1orf86	-0.45	-0.24	-0.28	0.05	-0.08	-0.05	-0.14	0.04	-0.24	-0.46	-0.07	0.22	-0.05	-1.18	0.11	0.16	-0.23	-0.05	-0.18	-0.25	-0.61	-0.19	-0.16	-0.22
1_2124998	1	2124998	2125551	C1orf86	-0.45	-0.24	-0.28	0.05	-0.08	-0.05	-0.14	0.04	-0.24	-0.46	-0.07	0.22	-0.05	-1.18	0.11	0.16	-0.23	-0.05	-0.18	-0.25	-0.61	-0.19	-0.16	-0.22
1_2129414	1	2129414	2129646	C1orf86	-0.45	NA	NA	NA	NA	NA	-0.14	NA	NA	-0.46	NA	NA	-0.05	-1.18	0.11	NA	-0.23	NA	-0.18	-0.25	-0.61	-0.19	-0.16	-0.22
1_2130221	1	2130221	2130474	C1orf86	-0.45	-0.24	-0.28	0.05	-0.08	-0.05	-0.14	0.04	-0.24	-0.46	-0.07	0.22	-0.05	-1.18	0.11	0.16	-0.23	-0.05	-0.18	-0.25	-0.61	-0.19	-0.16	-0.22
1_2144338	1	2144338	2144995	NA	-0.45	-0.24	-0.28	0.05	-0.08	-0.05	-0.14	0.04	-0.24	-0.46	-0.07	0.22	-0.05	-1.18	0.11	0.16	-0.23	-0.05	-0.18	-0.25	-0.61	-0.19	-0.16	-0.22
1_2160244	1	2160244	2161233	SKI	-0.45	-0.24	-0.28	0.05	-0.08	-0.05	-0.14	0.04	-0.24	-0.46	-0.07	0.22	-0.05	-1.18	0.11	0.16	-0.23	-0.05	-0.18	-0.25	-0.61	-0.19	-0.16	-0.22
1_2234355	1	2234355	2234603	SKI	-0.45	-0.24	-0.28	0.05	-0.08	-0.05	-0.14	0.04	-0.24	-0.46	-0.07	0.22	-0.05	-1.18	0.11	0.16	-0.23	-0.05	-0.18	-0.25	-0.61	-0.19	-0.16	-0.22
1_2234656	1	2234656	2234873	SKI	-0.45	-0.24	NA	0.05	-0.08	-0.05	-0.14	0.04	NA	-0.46	-0.07	0.22	-0.05	-1.18	0.11	0.16	-0.23	-0.05	-0.18	-0.25	-0.61	-0.19	-0.16	-0.22
1_2235239	1	2235239	2235551	SKI	-0.45	NA	NA	0.05	NA	NA	-0.14	0.04	NA	-0.46	NA	0.22	-0.05	NA	0.11	NA	NA	NA	-0.18	-0.25	-0.61	NA	-0.16	-0.22
1_2235677	1	2235677	2236042	SKI	-0.45	-0.24	-0.28	0.05	-0.08	-0.05	-0.14	0.04	-0.24	-0.46	-0.07	0.22	-0.05	-1.18	0.11	0.16	-0.23	-0.05	-0.18	-0.25	-0.61	-0.19	-0.16	-0.22
1_2237377	1	2237377	2237659	SKI	-0.45	-0.24	-0.28	0.05	-0.08	-0.05	-0.14	0.04	-0.24	-0.46	-0.07	0.22	-0.05	-1.18	0.11	0.16	-0.23	-0.05	-0.18	-0.25	-0.61	-0.19	-0.16	-0.22
1_2238008	1	2238008	2238212	SKI	NA	NA	NA	NA	NA	NA	-0.14	NA	NA	NA	NA	NA	NA	NA	NA	NA	NA	NA	-0.18	NA	-0.61	NA	-0.16	-0.22
1_2238256	1	2238256	2238426	SKI	NA	NA	NA	NA	-0.08	NA	NA	NA	NA	-0.46	NA	NA	NA	NA	NA	NA	-0.23	NA	NA	NA	NA	-0.19	NA	NA
1_2252832	1	2252832	2253016	MORN1	NA	NA	NA	NA	NA	NA	NA	NA	NA	NA	NA	NA	NA	NA	0.11	NA	NA	NA	-0.18	NA	NA	NA	-0.16	-0.22
1_2264035	1	2264035	2264226	MORN1	-0.45	-0.24	-0.28	0.05	-0.08	-0.05	-0.14	0.04	-0.24	-0.46	-0.07	0.22	-0.05	-1.18	0.11	0.16	-0.23	-0.05	-0.18	-0.25	-0.61	-0.19	-0.16	-0.22
1_2286790	1	2286790	2286970	MORN1	NA	NA	NA	NA	NA	NA	NA	NA	NA	NA	NA	NA	NA	NA	NA	NA	NA	NA	NA	NA	NA	NA	NA	-0.22
1_2288851	1	2288851	2289087	MORN1	-0.45	NA	NA	0.05	-0.08	-0.05	-0.14	0.04	NA	-0.46	-0.07	0.22	-0.05	-1.18	0.11	0.16	-0.23	-0.05	-0.18	-0.25	-0.61	-0.19	-0.16	-0.22
1_2289932	1	2289932	2290134	MORN1	-0.45	NA	-0.28	0.05	-0.08	-0.05	-0.14	0.04	NA	-0.46	-0.07	0.22	-0.05	-1.18	0.11	0.16	-0.23	-0.05	-0.18	-0.25	-0.61	-0.19	-0.16	-0.22
1_2303814	1	2303814	2303934	MORN1	NA	NA	NA	NA	NA	NA	NA	NA	NA	NA	NA	NA	NA	NA	NA	NA	NA	NA	NA	NA	NA	NA	-0.16	NA
1_2303937	1	2303937	2304057	MORN1	-0.45	NA	NA	NA	NA	NA	-0.14	0.04	NA	NA	NA	0.22	-0.05	-1.18	0.11	0.16	NA	NA	-0.18	-0.25	-0.61	NA	-0.16	-0.22
1_2305856	1	2305856	2306032	MORN1	NA	NA	NA	NA	NA	NA	-0.14	NA	NA	NA	NA	NA	NA	NA	NA	NA	NA	NA	-0.18	-0.25	-0.61	NA	-0.16	-0.22
1_2310348	1	2310348	2310675	MORN1	-0.45	-0.24	-0.28	0.05	-0.08	-0.05	-0.14	0.04	-0.24	-0.46	-0.07	0.22	-0.05	-1.18	0.11	0.16	-0.23	-0.05	-0.18	-0.25	-0.61	-0.19	-0.16	-0.22
1_2317193	1	2317193	2317393	MORN1	-0.45	-0.24	-0.28	0.05	-0.08	-0.05	-0.14	0.04	NA	-0.46	-0.07	0.22	-0.05	-1.18	0.11	0.16	-0.23	-0.05	-0.18	-0.25	-0.61	-0.19	-0.16	-0.22
1_2318869	1	2318869	2319042	MORN1	NA	NA	NA	0.05	NA	NA	-0.14	NA	NA	NA	NA	0.22	-0.05	-1.18	0.11	NA	NA	NA	-0.18	-0.25	NA	NA	-0.16	-0.22
1_2319649	1	2319649	2319859	MORN1	-0.45	-0.24	-0.28	0.05	-0.08	-0.05	-0.14	0.04	-0.24	-0.46	-0.07	0.22	-0.05	-1.18	0.11	0.16	-0.23	-0.05	-0.18	-0.25	-0.61	-0.19	-0.16	-0.22
1_2321335	1	2321335	2321506	MORN1	NA	NA	NA	NA	NA	NA	NA	NA	NA	NA	NA	NA	NA	NA	NA	NA	NA	NA	NA	NA	NA	NA	-0.16	NA
1_2322781	1	2322781	2323006	MORN1	NA	NA	NA	NA	NA	NA	NA	NA	NA	NA	NA	NA	NA	NA	NA	NA	NA	NA	NA	NA	NA	NA	NA	-0.22
1_2327221	1	2327221	2327429	RER1	-0.45	NA	NA	0.05	NA	NA	-0.14	0.04	NA	-0.46	NA	NA	-0.05	-1.18	0.11	NA	-0.23	-0.05	-0.18	-0.25	-0.61	-0.19	-0.16	-0.22
1_2328458	1	2328458	2328650	RER1	-0.45	NA	NA	NA	NA	NA	-0.14	0.04	NA	-0.46	NA	NA	-0.05	-1.18	0.11	NA	-0.23	NA	-0.18	-0.25	NA	-0.19	-0.16	-0.22
1_2330800	1	2330800	2330968	RER1	NA	NA	NA	NA	NA	NA	NA	NA	NA	NA	NA	NA	NA	NA	NA	NA	NA	NA	NA	NA	NA	NA	NA	-0.22
1_2332288	1	2332288	2332485	RER1	NA	NA	NA	NA	NA	NA	-0.14	NA	NA	-0.46	NA	NA	NA	NA	0.11	NA	NA	NA	-0.18	-0.25	-0.61	-0.19	-0.16	-0.22
1_2333571	1	2333571	2333832	RER1	-0.45	-0.24	-0.28	0.05	-0.08	-0.05	-0.14	0.04	-0.24	-0.46	-0.07	0.22	-0.05	-1.18	0.11	0.16	-0.23	-0.05	-0.18	-0.25	-0.61	-0.19	-0.16	-0.22
1_2334446	1	2334446	2334674	RER1	NA	NA	NA	NA	NA	NA	-0.14	NA	NA	NA	NA	NA	NA	NA	NA	NA	NA	NA	-0.18	-0.25	NA	NA	-0.16	-0.22
1_2337027	1	2337027	2337416	PEX10	-0.45	-0.24	-0.28	0.05	-0.08	-0.05	-0.14	0.04	-0.24	-0.46	-0.07	0.22	-0.05	-1.18	0.11	0.16	-0.23	-0.05	-0.18	-0.25	-0.61	-0.19	-0.16	-0.22
1_2337925	1	2337925	2338445	PEX10	-0.45	-0.24	-0.28	0.05	-0.08	-0.05	-0.14	0.04	-0.24	-0.46	-0.07	0.22	-0.05	-1.18	0.11	0.16	-0.23	-0.05	-0.18	-0.25	-0.61	-0.19	-0.16	-0.22
1_2339843	1	2339843	2340338	PEX10	-0.45	-0.24	-0.28	0.05	-0.08	-0.05	-0.14	0.04	-0.24	-0.46	-0.07	0.22	-0.05	-1.18	0.11	0.16	-0.23	-0.05	-0.18	-0.25	-0.61	-0.19	-0.16	-0.22
1_2341794	1	2341794	2341975	PEX10	-0.45	NA	NA	0.05	NA	NA	-0.14	0.04	NA	NA	NA	NA	-0.05	NA	0.11	NA	NA	NA	-0.18	-0.25	-0.61	NA	-0.16	-0.22
1_2342195	1	2342195	2342387	PEX10	-0.45	NA	NA	0.05	NA	NA	-0.14	NA	NA	-0.46	NA	NA	-0.05	-1.18	0.11	NA	NA	NA	-0.18	-0.25	-0.61	-0.19	-0.16	-0.22
1_2409886	1	2409886	2410102	PLCH2	-0.45	NA	NA	NA	NA	NA	-0.14	NA	NA	-0.46	NA	NA	-0.05	-1.18	0.11	0.16	-0.23	-0.05	-0.18	-0.25	-0.61	NA	-0.16	-0.22
1_2411168	1	2411168	2411452	PLCH2	-0.45	NA	NA	0.05	-0.08	-0.05	-0.14	0.04	NA	NA	NA	0.22	-0.05	-1.18	0.11	0.16	NA	NA	-0.18	-0.25	-0.61	NA	-0.16	-0.22
1_2411538	1	2411538	2411748	PLCH2	-0.45	NA	NA	0.05	-0.08	NA	-0.14	NA	NA	-0.46	NA	0.22	-0.05	-1.18	0.11	0.16	NA	-0.05	-0.18	-0.25	-0.61	NA	-0.16	-0.22
1_2415843	1	2415843	2416019	PLCH2	-0.45	-0.24	-0.28	0.05	-0.08	-0.05	-0.14	0.04	NA	-0.46	NA	0.22	-0.05	-1.18	0.11	0.16	-0.23	-0.05	-0.18	-0.25	-0.61	-0.19	-0.16	-0.22
1_2418319	1	2418319	2418495	PLCH2	NA	NA	NA	NA	NA	NA	-0.14	NA	NA	-0.46	NA	NA	-0.05	NA	0.11	NA	NA	-0.05	-0.18	-0.25	-0.61	NA	-0.16	-0.22
1_2418608	1	2418608	2418784	PLCH2	-0.45	NA	NA	0.05	-0.08	-0.05	-0.14	0.04	NA	NA	NA	0.22	-0.05	-1.18	0.11	0.16	-0.23	-0.05	-0.18	-0.25	-0.61	NA	-0.16	-0.22
1_2420646	1	2420646	2420826	PLCH2	NA	NA	NA	0.05	NA	NA	-0.14	NA	NA	NA	NA	NA	-0.05	NA	0.11	0.16	NA	NA	-0.18	-0.25	-0.61	NA	-0.16	-0.22
1_2426202	1	2426202	2426383	PLCH2	-0.45	NA	NA	0.05	-0.08	NA	-0.14	0.04	NA	-0.46	NA	0.22	-0.05	-1.18	0.11	0.16	NA	-0.05	-0.18	-0.25	-0.61	-0.19	-0.16	-0.22
1_2428030	1	2428030	2428457	PLCH2	-0.45	-0.24	-0.28	0.05	-0.08	-0.05	-0.14	0.04	-0.24	-0.46	-0.07	0.22	-0.05	-1.18	0.11	0.16	-0.23	-0.05	-0.18	-0.25	-0.61	-0.19	-0.16	-0.22
1_2428886	1	2428886	2429067	PLCH2	NA	NA	NA	NA	NA	NA	NA	NA	NA	NA	NA	NA	NA	NA	NA	NA	NA	NA	NA	NA	NA	NA	NA	-0.22
1_2429999	1	2429999	2430313	PLCH2	NA	NA	NA	NA	NA	NA	NA	NA	NA	NA	NA	NA	NA	NA	NA	NA	NA	NA	NA	NA	NA	NA	NA	-0.22
1_2430513	1	2430513	2430691	PLCH2	-0.45	NA	NA	0.05	NA	NA	-0.14	0.04	NA	-0.46	NA	0.22	-0.05	-1.18	0.11	0.16	NA	NA	-0.18	-0.25	-0.61	-0.19	-0.16	-0.22
1_2430994	1	2430994	2431170	PLCH2	NA	NA	NA	NA	NA	NA	NA	NA	NA	NA	NA	NA	NA	NA	NA	NA	NA	NA	NA	NA	NA	NA	-0.16	NA
1_2433636	1	2433636	2434059	PLCH2	-0.45	-0.24	NA	0.05	NA	NA	-0.14	0.04	-0.24	-0.46	-0.07	0.22	-0.05	-1.18	0.11	0.16	NA	-0.05	-0.18	-0.25	-0.61	-0.19	-0.16	-0.22
1_2434062	1	2434062	2434517	PLCH2	-0.45	-0.24	-0.28	0.05	-0.08	-0.05	-0.14	0.04	-0.24	-0.46	-0.07	0.22	-0.05	-1.18	0.11	0.16	-0.23	-0.05	-0.18	-0.25	-0.61	-0.19	-0.16	-0.22
1_2435305	1	2435305	2436634	PLCH2	-0.45	-0.24	-0.28	0.05	-0.08	-0.05	-0.14	0.04	-0.24	-0.46	-0.07	0.22	-0.05	-1.18	0.11	0.16	-0.23	-0.05	-0.18	-0.25	-0.61	-0.19	-0.16	-0.22
1_2440230	1	2440230	2440462	PANK4	-0.45	NA	NA	0.05	-0.08	NA	-0.14	0.04	NA	NA	-0.07	0.22	-0.05	-1.18	0.11	0.16	-0.23	-0.05	-0.18	-0.25	-0.61	-0.19	-0.16	-0.22
1_2441330	1	2441330	2441637	PANK4	-0.45	NA	NA	0.05	-0.08	NA	-0.14	NA	NA	NA	NA	0.22	-0.05	-1.18	0.11	0.16	NA	NA	-0.18	-0.25	-0.61	NA	-0.16	-0.22
1_2442735	1	2442735	2442925	PANK4	NA	NA	NA	NA	NA	NA	-0.14	0.04	NA	NA	NA	0.22	-0.05	NA	0.11	0.16	NA	NA	-0.18	-0.25	-0.61	NA	-0.16	-0.22
1_2444346	1	2444346	2444563	PANK4	NA	NA	NA	NA	NA	NA	NA	NA	NA	NA	NA	NA	NA	NA	NA	NA	NA	NA	-0.18	NA	NA	NA	NA	-0.22
1_2445365	1	2445365	2445549	PANK4	NA	NA	NA	NA	NA	NA	-0.14	NA	NA	NA	NA	NA	NA	NA	NA	NA	NA	NA	-0.18	-0.25	-0.61	NA	-0.16	-0.22
1_2446656	1	2446656	2446856	PANK4	-0.45	NA	NA	0.05	-0.08	-0.05	-0.14	0.04	NA	-0.46	-0.07	0.22	-0.05	-1.18	0.11	0.16	-0.23	-0.05	-0.18	-0.25	-0.61	-0.19	-0.16	-0.22
1_2447012	1	2447012	2447238	PANK4	-0.45	NA	NA	NA	NA	NA	-0.14	NA	NA	NA	NA	0.22	NA	NA	0.11	NA	NA	NA	-0.18	-0.25	-0.61	NA	-0.16	-0.22
1_2449591	1	2449591	2449802	PANK4	-0.45	-0.24	NA	0.05	NA	-0.05	-0.14	0.04	NA	-0.46	-0.07	0.22	-0.05	-1.18	0.11	0.16	-0.23	-0.05	-0.18	-0.25	-0.61	-0.19	-0.16	-0.22
1_2449901	1	2449901	2450081	PANK4	-0.45	NA	-0.28	0.05	-0.08	-0.05	-0.14	0.04	NA	NA	-0.07	0.22	-0.05	-1.18	0.11	0.16	-0.23	-0.05	-0.18	-0.25	-0.61	-0.19	-0.16	-0.22
1_2450572	1	2450572	2450809	PANK4	NA	NA	NA	NA	NA	NA	NA	NA	NA	NA	NA	NA	NA	NA	NA	NA	NA	NA	NA	NA	-0.61	NA	-0.16	NA
1_2451167	1	2451167	2451396	PANK4	-0.45	NA	NA	NA	NA	NA	-0.14	0.04	NA	NA	NA	NA	-0.05	NA	0.11	NA	NA	NA	-0.18	-0.25	-0.61	NA	-0.16	-0.22
1_2451695	1	2451695	2451875	PANK4	NA	NA	NA	NA	NA	NA	-0.14	NA	NA	NA	NA	NA	NA	NA	0.11	NA	NA	NA	-0.18	-0.25	-0.61	NA	-0.16	-0.22
1_2452601	1	2452601	2452770	PANK4	-0.45	NA	NA	0.05	NA	NA	-0.14	NA	NA	-0.46	NA	NA	-0.05	-1.18	0.11	0.16	-0.23	-0.05	-0.18	-0.25	-0.61	-0.19	-0.16	-0.22
1_2453046	1	2453046	2453455	PANK4	-0.45	-0.24	-0.28	0.05	-0.08	-0.05	-0.14	0.04	-0.24	-0.46	-0.07	0.22	-0.05	-1.18	0.11	0.16	-0.23	-0.05	-0.18	-0.25	-0.61	-0.19	-0.16	-0.22
1_2457916	1	2457916	2458119	PANK4	NA	NA	NA	NA	NA	NA	-0.14	NA	NA	NA	NA	NA	NA	NA	0.11	NA	NA	NA	-0.18	NA	-0.61	NA	-0.16	-0.22
1_2461249	1	2461249	2461619	HES5	-0.45	-0.24	-0.28	0.05	-0.08	-0.05	-0.14	0.04	-0.24	-0.46	-0.07	0.22	-0.05	-1.18	0.11	0.16	-0.23	-0.05	-0.18	-0.25	-0.61	-0.19	-0.16	-0.22
1_2487603	1	2487603	2488157	NA	-0.45	-0.24	-0.28	0.05	-0.08	-0.05	-0.14	0.04	-0.24	-0.46	-0.07	0.22	-0.05	-1.18	0.11	0.16	-0.23	-0.05	-0.18	-0.25	-0.61	-0.19	-0.16	-0.22
1_2489748	1	2489748	2489927	TNFRSF14	-0.45	NA	NA	0.05	NA	NA	-0.14	0.04	NA	NA	NA	NA	-0.05	NA	0.11	0.16	NA	NA	-0.18	-0.25	-0.61	NA	-0.16	-0.22
1_2490296	1	2490296	2491403	TNFRSF14	-0.45	-0.24	-0.28	0.05	-0.08	-0.05	-0.14	0.04	-0.24	-0.46	-0.07	0.22	-0.05	-1.18	0.11	0.16	-0.23	-0.05	-0.18	-0.25	-0.61	-0.19	-0.16	-0.22
1_2492043	1	2492043	2492253	TNFRSF14	-0.45	-0.24	-0.28	0.05	-0.08	-0.05	-0.14	0.04	-0.24	-0.46	-0.07	0.22	-0.05	-1.18	0.11	0.16	-0.23	-0.05	-0.18	-0.25	-0.61	-0.19	-0.16	-0.22
1_2492948	1	2492948	2493301	TNFRSF14	-0.45	-0.24	-0.28	0.05	-0.08	-0.05	-0.14	0.04	-0.24	-0.46	-0.07	0.22	-0.05	-1.18	0.11	0.16	-0.23	-0.05	-0.18	-0.25	-0.61	-0.19	-0.16	-0.22
1_2494227	1	2494227	2494410	TNFRSF14	-0.45	NA	NA	0.05	-0.08	NA	-0.14	0.04	NA	-0.46	NA	0.22	-0.05	-1.18	0.11	0.16	NA	NA	-0.18	-0.25	-0.61	-0.19	-0.16	-0.22
1_2494494	1	2494494	2494691	TNFRSF14	-0.45	-0.24	-0.28	0.05	-0.08	-0.05	-0.14	0.04	-0.24	-0.46	-0.07	0.22	-0.05	-1.18	0.11	0.16	-0.23	-0.05	-0.18	-0.25	-0.61	-0.19	-0.16	-0.22
1_2518249	1	2518249	2518811	FAM213B	-0.45	NA	NA	0.05	-0.08	NA	-0.14	0.04	NA	-0.46	-0.07	0.22	-0.05	-1.18	0.11	0.16	-0.23	-0.05	-0.18	-0.25	-0.61	NA	-0.16	-0.22
1_2519788	1	2519788	2520066	FAM213B	-0.45	-0.24	-0.28	0.05	-0.08	-0.05	-0.14	0.04	NA	-0.46	-0.07	0.22	-0.05	-1.18	0.11	0.16	-0.23	-0.05	-0.18	-0.25	-0.61	-0.19	-0.16	-0.22
1_2520290	1	2520290	2520471	FAM213B	NA	NA	NA	NA	NA	NA	-0.14	NA	NA	NA	NA	NA	NA	-1.18	0.11	NA	NA	NA	-0.18	-0.25	-0.61	NA	-0.16	-0.22
1_2520836	1	2520836	2521034	FAM213B	-0.45	NA	NA	0.05	-0.08	NA	-0.14	0.04	NA	-0.46	NA	0.22	-0.05	-1.18	0.11	0.16	NA	-0.05	-0.18	-0.25	-0.61	NA	-0.16	-0.22
1_2522871	1	2522871	2523086	FAM213B	NA	NA	NA	NA	NA	NA	NA	NA	NA	-0.46	NA	NA	NA	NA	NA	NA	NA	NA	NA	NA	-0.61	NA	NA	-0.22
1_2524087	1	2524087	2524426	MMEL1	-0.45	-0.24	-0.28	0.05	-0.08	-0.05	-0.14	0.04	-0.24	-0.46	-0.07	0.22	-0.05	-1.18	0.11	0.16	-0.23	-0.05	-0.18	-0.25	-0.61	-0.19	-0.16	-0.22
1_2525224	1	2525224	2525423	MMEL1	NA	NA	NA	NA	NA	NA	NA	NA	NA	NA	NA	NA	NA	NA	NA	NA	NA	NA	-0.18	-0.25	-0.61	NA	NA	-0.22
1_2525770	1	2525770	2525935	MMEL1	-0.45	-0.24	NA	0.05	-0.08	-0.05	-0.14	0.04	NA	-0.46	NA	0.22	-0.05	-1.18	0.11	0.16	NA	-0.05	-0.18	-0.25	-0.61	-0.19	-0.16	-0.22
1_2526216	1	2526216	2526402	MMEL1	-0.45	NA	NA	0.05	-0.08	NA	-0.14	0.04	NA	NA	NA	0.22	-0.05	-1.18	0.11	0.16	NA	-0.05	-0.18	-0.25	-0.61	NA	-0.16	-0.22
1_2526651	1	2526651	2526830	MMEL1	NA	NA	NA	NA	NA	NA	-0.14	0.04	NA	NA	NA	NA	NA	-1.18	0.11	NA	NA	NA	-0.18	-0.25	-0.61	NA	-0.16	-0.22
1_2527435	1	2527435	2527624	MMEL1	-0.45	-0.24	-0.28	0.05	-0.08	-0.05	-0.14	0.04	NA	-0.46	-0.07	0.22	-0.05	-1.18	0.11	0.16	-0.23	-0.05	-0.18	-0.25	-0.61	-0.19	-0.16	-0.22
1_2527972	1	2527972	2528150	MMEL1	-0.45	NA	NA	0.05	-0.08	-0.05	-0.14	0.04	NA	-0.46	-0.07	0.22	-0.05	-1.18	0.11	0.16	-0.23	-0.05	-0.18	-0.25	-0.61	-0.19	-0.16	-0.22
1_2529577	1	2529577	2529846	MMEL1	-0.45	-0.24	-0.28	0.05	-0.08	-0.05	-0.14	0.04	-0.24	-0.46	-0.07	0.22	-0.05	-1.18	0.11	0.16	-0.23	-0.05	-0.18	-0.25	-0.61	-0.19	-0.16	-0.22
1_2530052	1	2530052	2530295	MMEL1	-0.45	-0.24	-0.28	0.05	-0.08	-0.05	-0.14	0.04	-0.24	-0.46	-0.07	0.22	-0.05	-1.18	0.11	0.16	-0.23	-0.05	-0.18	-0.25	-0.61	-0.19	-0.16	-0.22
1_2535209	1	2535209	2535436	MMEL1	-0.45	-0.24	-0.28	0.05	-0.08	-0.05	-0.14	0.04	-0.24	-0.46	-0.07	0.22	-0.05	-1.18	0.11	0.16	-0.23	-0.05	-0.18	-0.25	-0.61	-0.19	-0.16	-0.22
1_2535594	1	2535594	2535786	MMEL1	-0.45	NA	NA	0.05	-0.08	-0.05	-0.14	0.04	NA	-0.46	NA	0.22	-0.05	-1.18	0.11	0.16	NA	-0.05	-0.18	-0.25	-0.61	NA	-0.16	-0.22
1_2537653	1	2537653	2537836	MMEL1	-0.45	-0.24	-0.28	0.05	-0.08	-0.05	-0.14	0.04	NA	NA	-0.07	0.22	-0.05	-1.18	0.11	0.16	NA	-0.05	-0.18	-0.25	-0.61	-0.19	-0.16	-0.22
1_2538407	1	2538407	2538582	MMEL1	-0.45	-0.24	NA	0.05	-0.08	-0.05	-0.14	0.04	NA	-0.46	-0.07	0.22	-0.05	-1.18	0.11	0.16	-0.23	-0.05	-0.18	-0.25	-0.61	-0.19	-0.16	-0.22
1_2540767	1	2540767	2540950	MMEL1	-0.45	NA	NA	0.05	NA	NA	-0.14	NA	NA	NA	NA	NA	-0.05	NA	0.11	NA	NA	NA	-0.18	-0.25	-0.61	NA	-0.16	-0.22
1_2541059	1	2541059	2541327	MMEL1	-0.45	-0.24	-0.28	0.05	-0.08	-0.05	-0.14	0.04	-0.24	-0.46	-0.07	0.22	-0.05	-1.18	0.11	0.16	-0.23	-0.05	-0.18	-0.25	-0.61	-0.19	-0.16	-0.22
1_2542613	1	2542613	2542834	MMEL1	NA	NA	NA	NA	NA	NA	NA	NA	NA	NA	NA	NA	NA	NA	NA	NA	NA	NA	NA	NA	-0.61	NA	-0.16	-0.22
1_2543494	1	2543494	2543666	MMEL1	-0.45	-0.24	-0.28	0.05	-0.08	NA	-0.14	0.04	NA	NA	-0.07	0.22	-0.05	-1.18	0.11	0.16	-0.23	-0.05	-0.18	-0.25	-0.61	-0.19	-0.16	-0.22
1_2560762	1	2560762	2561004	MMEL1	NA	NA	NA	NA	NA	NA	NA	NA	NA	NA	NA	NA	NA	NA	0.11	NA	NA	NA	-0.18	NA	NA	NA	-0.16	-0.22
1_2572746	1	2572746	2573283	TTC34	-0.45	-0.24	-0.28	0.05	-0.08	-0.05	-0.14	0.04	NA	-0.46	-0.07	0.22	-0.05	-1.18	0.11	0.16	-0.23	-0.05	-0.18	-0.25	-0.61	-0.19	-0.16	-0.22
1_2576725	1	2576725	2577051	TTC34	NA	NA	NA	NA	NA	NA	-0.14	NA	NA	NA	NA	NA	NA	NA	NA	NA	NA	NA	-0.18	-0.25	-0.61	NA	-0.16	-0.22
1_2700163	1	2700163	2700357	TTC34	-0.45	NA	NA	0.05	-0.08	NA	-0.14	0.04	NA	NA	NA	NA	-0.05	-1.18	0.11	0.16	-0.23	-0.05	-0.18	-0.25	-0.61	NA	-0.16	-0.22
1_2702390	1	2702390	2702617	TTC34	NA	NA	NA	NA	NA	NA	NA	NA	NA	NA	NA	NA	-0.05	NA	NA	NA	NA	NA	NA	-0.25	-0.61	NA	-0.16	NA
1_2704115	1	2704115	2704314	TTC34	NA	NA	NA	NA	NA	NA	NA	NA	NA	NA	NA	NA	NA	NA	NA	NA	NA	NA	NA	NA	NA	NA	-0.16	NA
1_2705949	1	2705949	2706189	TTC34	-0.45	NA	NA	0.05	-0.08	NA	-0.14	0.04	NA	NA	NA	0.22	-0.05	-1.18	0.11	0.16	NA	-0.05	-0.18	-0.25	-0.61	NA	-0.16	-0.22
1_2938331	1	2938331	2938752	ACTRT2	-0.45	-0.24	-0.28	0.05	-0.08	-0.05	-0.14	0.04	-0.24	-0.46	-0.07	0.22	-0.05	-1.18	0.11	0.16	-0.23	-0.05	-0.18	-0.25	-0.61	-0.19	-0.16	-0.22
1_2938757	1	2938757	2939007	ACTRT2	-0.45	-0.24	-0.28	0.05	-0.08	-0.05	-0.14	0.04	-0.24	-0.46	-0.07	0.22	-0.05	-1.18	0.11	0.16	-0.23	-0.05	-0.18	-0.25	-0.61	-0.19	-0.16	-0.22
1_2939012	1	2939012	2939383	ACTRT2	-0.45	-0.24	-0.28	0.05	-0.08	-0.05	-0.14	0.04	-0.24	-0.46	-0.07	0.22	-0.05	-1.18	0.11	0.16	-0.23	-0.05	-0.18	-0.25	-0.61	-0.19	-0.16	-0.22
1_2983828	1	2983828	2984135	LINC00982	-0.45	-0.24	-0.28	0.05	-0.08	-0.05	-0.14	0.04	-0.24	-0.46	-0.07	0.22	-0.05	-1.18	0.11	0.16	-0.23	-0.05	-0.18	-0.25	-0.61	-0.19	-0.16	-0.22
1_3044511	1	3044511	3044728	MIR4251	-0.45	NA	NA	NA	NA	NA	NA	NA	NA	NA	NA	NA	NA	NA	0.11	NA	NA	NA	-0.18	-0.25	NA	NA	-0.16	NA
1_3102598	1	3102598	3102985	PRDM16	-0.45	-0.24	-0.28	0.05	-0.08	-0.05	-0.14	0.04	-0.24	-0.46	-0.07	0.22	-0.05	-1.18	0.11	0.16	-0.23	-0.05	-0.18	-0.25	-0.61	-0.19	-0.16	-0.22
1_3102986	1	3102986	3103132	PRDM16	-0.45	-0.24	-0.28	0.05	-0.08	-0.05	-0.14	0.04	-0.24	-0.46	-0.07	0.22	-0.05	-1.18	0.11	NA	-0.23	-0.05	-0.18	-0.25	NA	-0.19	NA	NA
1_3160545	1	3160545	3160719	PRDM16	-0.45	NA	NA	0.05	-0.08	NA	-0.14	0.04	NA	-0.46	-0.07	0.22	-0.05	-1.18	0.11	0.16	-0.23	NA	-0.18	-0.25	-0.61	-0.19	-0.16	-0.22
1_3301625	1	3301625	3301924	PRDM16	-0.45	-0.24	-0.28	0.05	-0.08	-0.05	-0.14	0.04	-0.24	-0.46	-0.07	0.22	-0.05	-1.18	0.11	0.16	-0.23	-0.05	-0.18	-0.25	-0.61	-0.19	-0.16	-0.22
1_3312787	1	3312787	3312956	PRDM16	-0.45	-0.24	-0.28	0.05	-0.08	-0.05	-0.14	0.04	-0.24	-0.46	-0.07	0.22	-0.05	-1.18	0.11	0.16	-0.23	-0.05	-0.18	-0.25	-0.61	-0.19	-0.16	-0.22
1_3312963	1	3312963	3313148	PRDM16	-0.45	-0.24	NA	0.05	-0.08	-0.05	-0.14	0.04	NA	-0.46	-0.07	0.22	-0.05	-1.18	0.11	0.16	-0.23	-0.05	-0.18	-0.25	-0.61	-0.19	-0.16	-0.22
1_3319313	1	3319313	3319586	PRDM16	-0.45	-0.24	-0.28	0.05	-0.08	-0.05	-0.14	0.04	-0.24	-0.46	-0.07	0.22	-0.05	-1.18	0.11	0.16	-0.23	-0.05	-0.18	-0.25	-0.61	-0.19	-0.16	-0.22
1_3321286	1	3321286	3321461	PRDM16	NA	NA	NA	NA	NA	NA	NA	NA	NA	-0.46	NA	NA	NA	NA	NA	NA	-0.23	NA	NA	NA	NA	-0.19	NA	NA
1_3322091	1	3322091	3322259	PRDM16	-0.45	-0.24	-0.28	0.05	-0.08	-0.05	-0.14	0.04	-0.24	-0.46	-0.07	0.22	-0.05	-1.18	0.11	0.16	-0.23	-0.05	-0.18	-0.25	-0.61	-0.19	-0.16	NA
1_3327885	1	3327885	3328420	PRDM16	-0.45	-0.24	-0.28	0.05	-0.08	-0.05	-0.14	0.04	-0.24	-0.46	-0.07	0.22	-0.05	-1.18	0.11	0.16	-0.23	-0.05	-0.18	-0.25	-0.61	-0.19	-0.16	-0.22
1_3328425	1	3328425	3329394	PRDM16	-0.45	-0.24	-0.28	0.05	-0.08	-0.05	-0.14	0.04	-0.24	-0.46	-0.07	0.22	-0.05	-1.18	0.11	0.16	-0.23	-0.05	-0.18	-0.25	-0.61	-0.19	-0.16	-0.22
1_3331085	1	3331085	3331250	PRDM16	NA	NA	NA	NA	NA	NA	NA	NA	NA	NA	NA	NA	NA	NA	NA	NA	NA	NA	-0.18	NA	-0.61	NA	-0.16	-0.22
1_3334336	1	3334336	3334619	PRDM16	-0.45	-0.24	-0.28	0.05	-0.08	-0.05	-0.14	0.04	NA	-0.46	-0.07	0.22	-0.05	-1.18	0.11	0.16	-0.23	-0.05	-0.18	-0.25	-0.61	-0.19	-0.16	-0.22
1_3335146	1	3335146	3335353	PRDM16	-0.45	-0.24	-0.28	0.05	-0.08	-0.05	-0.14	0.04	-0.24	-0.46	-0.07	0.22	-0.05	-1.18	0.11	0.16	-0.23	-0.05	-0.18	-0.25	-0.61	-0.19	-0.16	-0.22
1_3342113	1	3342113	3342291	PRDM16	NA	NA	-0.28	NA	NA	NA	NA	NA	-0.24	-0.46	NA	NA	NA	NA	NA	NA	-0.23	NA	NA	NA	NA	-0.19	NA	NA
1_3342517	1	3342517	3342826	PRDM16	-0.45	NA	-0.28	0.05	-0.08	-0.05	-0.14	0.04	-0.24	-0.46	NA	0.22	-0.05	-1.18	0.11	NA	-0.23	-0.05	NA	-0.25	-0.61	-0.19	-0.16	-0.22
1_3347379	1	3347379	3347741	PRDM16	-0.45	NA	NA	NA	NA	NA	-0.14	NA	NA	NA	NA	0.22	-0.05	NA	0.11	0.16	NA	NA	-0.18	-0.25	-0.61	-0.19	-0.16	-0.22
1_3348554	1	3348554	3348724	PRDM16	-0.45	-0.24	-0.28	0.05	-0.08	-0.05	-0.14	0.04	-0.24	-0.46	-0.07	0.22	-0.05	-1.18	0.11	0.16	-0.23	-0.05	-0.18	-0.25	-0.61	-0.19	-0.16	-0.22
1_3350205	1	3350205	3350376	PRDM16	NA	NA	NA	NA	NA	NA	NA	NA	-0.24	-0.46	-0.07	NA	NA	NA	NA	NA	-0.23	NA	NA	NA	NA	-0.19	NA	NA
1_3379671	1	3379671	3380278	ARHGEF16	-0.45	-0.24	-0.28	0.05	-0.08	-0.05	-0.14	0.04	-0.24	-0.46	-0.07	0.22	-0.05	-1.18	0.11	0.16	-0.23	-0.05	-0.18	-0.25	-0.61	-0.19	-0.16	-0.22
1_3382586	1	3382586	3382806	ARHGEF16	NA	NA	NA	NA	NA	NA	-0.14	NA	NA	NA	NA	NA	NA	NA	0.11	NA	NA	NA	-0.18	NA	NA	NA	NA	NA
1_3383690	1	3383690	3383859	ARHGEF16	-0.45	NA	NA	0.05	-0.08	-0.05	-0.14	0.04	NA	-0.46	NA	0.22	-0.05	-1.18	0.11	0.16	NA	-0.05	-0.18	-0.25	-0.61	NA	-0.16	-0.22
1_3385960	1	3385960	3386140	ARHGEF16	-0.45	-0.24	-0.28	0.05	-0.08	-0.05	-0.14	0.04	-0.24	-0.46	-0.07	0.22	-0.05	-1.18	0.11	0.16	-0.23	-0.05	-0.18	-0.25	-0.61	-0.19	-0.16	-0.22
1_3388239	1	3388239	3388424	ARHGEF16	-0.45	NA	NA	0.05	-0.08	NA	-0.14	0.04	NA	NA	NA	NA	-0.05	-1.18	0.11	0.16	NA	-0.05	-0.18	-0.25	-0.61	NA	-0.16	-0.22
1_3389635	1	3389635	3389801	ARHGEF16	-0.45	NA	NA	0.05	NA	NA	-0.14	NA	NA	-0.46	NA	0.22	-0.05	-1.18	0.11	0.16	NA	-0.05	-0.18	-0.25	-0.61	NA	-0.16	-0.22
1_3389984	1	3389984	3390282	ARHGEF16	-0.45	NA	NA	0.05	-0.08	NA	-0.14	0.04	NA	-0.46	NA	0.22	-0.05	NA	0.11	0.16	NA	NA	-0.18	-0.25	-0.61	-0.19	-0.16	-0.22
1_3391186	1	3391186	3391354	ARHGEF16	NA	NA	NA	NA	NA	NA	-0.14	NA	NA	NA	NA	NA	NA	NA	NA	NA	NA	NA	-0.18	NA	-0.61	NA	-0.16	-0.22
1_3392506	1	3392506	3392682	ARHGEF16	NA	NA	NA	NA	NA	NA	NA	NA	NA	NA	NA	NA	NA	NA	NA	NA	NA	NA	NA	NA	NA	NA	-0.16	-0.22
1_3394471	1	3394471	3394637	ARHGEF16	-0.45	NA	NA	0.05	NA	-0.05	-0.14	0.04	NA	NA	NA	0.22	-0.05	-1.18	0.11	0.16	NA	-0.05	-0.18	-0.25	-0.61	-0.19	-0.16	-0.22
1_3394940	1	3394940	3395138	ARHGEF16	-0.45	NA	-0.28	0.05	-0.08	-0.05	-0.14	0.04	-0.24	-0.46	NA	0.22	-0.05	-1.18	0.11	0.16	-0.23	-0.05	-0.18	-0.25	-0.61	-0.19	-0.16	-0.22
1_3395968	1	3395968	3396159	ARHGEF16	NA	NA	NA	0.05	NA	NA	-0.14	NA	NA	NA	NA	NA	NA	-1.18	0.11	NA	NA	NA	-0.18	NA	-0.61	NA	-0.16	-0.22
1_3396343	1	3396343	3396509	ARHGEF16	-0.45	NA	NA	0.05	-0.08	NA	-0.14	0.04	NA	-0.46	-0.07	0.22	-0.05	-1.18	0.11	0.16	-0.23	-0.05	-0.18	-0.25	-0.61	-0.19	-0.16	-0.22
1_3396973	1	3396973	3397151	ARHGEF16	NA	NA	NA	NA	NA	NA	-0.14	NA	NA	NA	NA	NA	NA	NA	0.11	NA	NA	NA	-0.18	NA	-0.61	NA	-0.16	-0.22
1_3407383	1	3407383	3407584	MEGF6	-0.45	NA	NA	0.05	NA	NA	-0.14	0.04	NA	NA	NA	0.22	-0.05	NA	0.11	NA	NA	-0.05	-0.18	-0.25	-0.61	NA	-0.16	-0.22
1_3409143	1	3409143	3409339	MEGF6	NA	NA	NA	NA	NA	NA	NA	NA	NA	NA	NA	NA	-0.05	NA	0.11	NA	NA	NA	-0.18	NA	-0.61	NA	-0.16	-0.22
1_3410264	1	3410264	3410652	MEGF6	-0.45	-0.24	-0.28	0.05	-0.08	-0.05	-0.14	0.04	-0.24	-0.46	-0.07	0.22	-0.05	-1.18	0.11	0.16	-0.23	-0.05	-0.18	-0.25	-0.61	-0.19	-0.16	-0.22
1_3410927	1	3410927	3411203	MEGF6	NA	NA	NA	NA	NA	NA	-0.14	NA	NA	NA	NA	NA	NA	NA	NA	NA	NA	NA	-0.18	-0.25	NA	NA	NA	-0.22
1_3413130	1	3413130	3413331	MEGF6	NA	NA	NA	NA	NA	NA	NA	NA	NA	NA	NA	NA	NA	NA	NA	NA	NA	NA	-0.18	-0.25	-0.61	NA	-0.16	-0.22
1_3413577	1	3413577	3414226	MEGF6	-0.45	-0.24	-0.28	0.05	-0.08	-0.05	-0.14	0.04	-0.24	-0.46	-0.07	0.22	-0.05	-1.18	0.11	0.16	-0.23	-0.05	-0.18	-0.25	-0.61	-0.19	-0.16	-0.22
1_3414926	1	3414926	3415159	MEGF6	NA	NA	NA	NA	NA	NA	NA	NA	NA	NA	NA	NA	NA	NA	NA	NA	NA	NA	-0.18	NA	-0.61	NA	NA	NA
1_3416186	1	3416186	3416530	MEGF6	-0.45	NA	NA	0.05	NA	-0.05	-0.14	NA	NA	-0.46	NA	0.22	-0.05	-1.18	0.11	0.16	NA	NA	-0.18	-0.25	-0.61	NA	-0.16	-0.22
1_3417562	1	3417562	3417824	MEGF6	NA	NA	NA	NA	NA	NA	-0.14	NA	NA	NA	NA	NA	NA	NA	NA	NA	NA	NA	NA	-0.25	-0.61	NA	-0.16	-0.22
1_3418348	1	3418348	3418554	MEGF6	-0.45	NA	NA	0.05	NA	NA	-0.14	0.04	NA	NA	NA	0.22	-0.05	-1.18	0.11	NA	NA	-0.05	-0.18	-0.25	-0.61	NA	-0.16	-0.22
1_3421722	1	3421722	3422090	MEGF6	-0.45	-0.24	-0.28	0.05	-0.08	-0.05	-0.14	0.04	NA	-0.46	-0.07	0.22	-0.05	-1.18	0.11	0.16	-0.23	-0.05	-0.18	-0.25	-0.61	-0.19	-0.16	-0.22
1_3422576	1	3422576	3422786	MEGF6	NA	NA	NA	NA	NA	NA	NA	NA	NA	NA	NA	NA	NA	NA	NA	NA	NA	NA	-0.18	NA	NA	NA	NA	-0.22
1_3424356	1	3424356	3424576	MEGF6	-0.45	-0.24	-0.28	0.05	-0.08	-0.05	-0.14	0.04	-0.24	-0.46	-0.07	0.22	-0.05	-1.18	0.11	0.16	-0.23	-0.05	-0.18	-0.25	-0.61	-0.19	-0.16	-0.22
1_3425633	1	3425633	3425816	MEGF6	NA	NA	NA	NA	NA	NA	-0.14	NA	NA	NA	NA	NA	NA	NA	0.11	NA	NA	NA	-0.18	-0.25	-0.61	NA	-0.16	-0.22
1_3427360	1	3427360	3427558	MEGF6	-0.45	-0.24	NA	0.05	-0.08	NA	-0.14	0.04	NA	NA	NA	0.22	-0.05	-1.18	0.11	0.16	NA	-0.05	-0.18	-0.25	-0.61	NA	-0.16	-0.22
1_3428129	1	3428129	3428330	MEGF6	-0.45	-0.24	-0.28	0.05	-0.08	-0.05	-0.14	0.04	-0.24	-0.46	-0.07	0.22	-0.05	-1.18	0.11	0.16	-0.23	-0.05	-0.18	-0.25	-0.61	-0.19	-0.16	-0.22
1_3428588	1	3428588	3428770	MEGF6	NA	NA	NA	NA	NA	NA	-0.14	NA	NA	NA	NA	NA	NA	NA	0.11	NA	NA	NA	-0.18	-0.25	-0.61	NA	-0.16	-0.22
1_3477150	1	3477150	3477351	MEGF6	-0.45	NA	NA	0.05	NA	NA	-0.14	NA	NA	NA	NA	NA	NA	NA	0.11	0.16	NA	NA	-0.18	-0.25	-0.61	NA	-0.16	-0.22
1_3511913	1	3511913	3512096	MEGF6	-0.45	NA	NA	0.05	-0.08	-0.05	-0.14	0.04	-0.24	-0.46	-0.07	0.22	-0.05	-1.18	0.11	0.16	-0.23	-0.05	-0.18	-0.25	-0.61	-0.19	-0.16	-0.22
1_3518982	1	3518982	3519193	MEGF6	NA	NA	NA	NA	NA	NA	NA	NA	NA	NA	NA	NA	NA	NA	NA	NA	NA	NA	-0.18	NA	NA	NA	-0.16	NA
1_3527750	1	3527750	3528097	MEGF6	NA	NA	NA	NA	NA	NA	NA	NA	NA	NA	NA	NA	NA	NA	NA	NA	NA	NA	-0.18	-0.25	-0.61	NA	-0.16	-0.22
1_3541987	1	3541987	3542170	TPRG1L	NA	NA	NA	NA	NA	NA	NA	NA	NA	NA	NA	NA	NA	NA	NA	NA	NA	NA	-0.18	NA	-0.61	NA	-0.16	NA
1_3544071	1	3544071	3544242	TPRG1L	NA	NA	NA	NA	NA	NA	NA	NA	NA	NA	NA	NA	NA	NA	NA	NA	NA	NA	NA	NA	NA	NA	NA	-0.22
1_3544926	1	3544926	3545119	TPRG1L	-0.45	NA	NA	0.05	NA	NA	-0.14	0.04	NA	-0.46	NA	0.22	-0.05	-1.18	0.11	0.16	-0.23	-0.05	-0.18	-0.25	-0.61	-0.19	-0.16	-0.22
1_3547567	1	3547567	3547732	WRAP73	-0.45	NA	-0.28	0.05	-0.08	-0.05	-0.14	0.04	NA	-0.46	-0.07	0.22	-0.05	-1.18	0.11	0.16	NA	-0.05	-0.18	-0.25	-0.61	NA	-0.16	-0.22
1_3547914	1	3547914	3548237	WRAP73	-0.45	-0.24	NA	0.05	-0.08	-0.05	-0.14	0.04	NA	-0.46	-0.07	0.22	-0.05	-1.18	0.11	0.16	-0.23	-0.05	-0.18	-0.25	-0.61	-0.19	-0.16	-0.22
1_3549874	1	3549874	3550062	WRAP73	-0.45	NA	NA	0.05	-0.08	-0.05	-0.14	0.04	NA	-0.46	-0.07	0.22	-0.05	-1.18	0.11	0.16	-0.23	-0.05	-0.18	-0.25	-0.61	-0.19	-0.16	-0.22
1_3551564	1	3551564	3551684	WRAP73	-0.45	NA	NA	NA	NA	NA	-0.14	0.04	NA	NA	NA	0.22	-0.05	-1.18	0.11	0.16	NA	-0.05	-0.18	-0.25	-0.61	NA	-0.16	-0.22
1_3551686	1	3551686	3551894	WRAP73	-0.45	NA	-0.28	0.05	-0.08	NA	-0.14	0.04	-0.24	-0.46	-0.07	0.22	-0.05	-1.18	0.11	0.16	-0.23	-0.05	-0.18	-0.25	-0.61	-0.19	-0.16	-0.22
1_3555238	1	3555238	3555452	WRAP73	NA	NA	NA	NA	NA	NA	-0.14	NA	NA	-0.46	NA	NA	-0.05	NA	0.11	NA	NA	NA	-0.18	-0.25	-0.61	NA	-0.16	-0.22
1_3563244	1	3563244	3563424	WRAP73	NA	NA	NA	0.05	NA	NA	-0.14	0.04	NA	-0.46	NA	0.22	-0.05	-1.18	0.11	0.16	NA	NA	-0.18	-0.25	-0.61	NA	-0.16	-0.22
1_3563999	1	3563999	3564173	WRAP73	-0.45	NA	NA	NA	NA	NA	-0.14	0.04	NA	NA	NA	0.22	-0.05	-1.18	0.11	0.16	NA	NA	-0.18	-0.25	-0.61	NA	-0.16	-0.22
1_3598832	1	3598832	3599006	TP73	NA	NA	NA	0.05	NA	NA	-0.14	NA	NA	NA	NA	0.22	-0.05	-1.18	0.11	0.16	NA	NA	-0.18	-0.25	-0.61	NA	-0.16	-0.22
1_3599561	1	3599561	3599906	TP73	-0.45	-0.24	-0.28	0.05	-0.08	-0.05	-0.14	0.04	-0.24	-0.46	-0.07	0.22	-0.05	-1.18	0.11	0.16	-0.23	-0.05	-0.18	-0.25	-0.61	-0.19	-0.16	-0.22
1_3607443	1	3607443	3607642	TP73	NA	NA	NA	NA	NA	NA	NA	NA	NA	NA	NA	NA	NA	NA	0.11	NA	NA	NA	-0.18	-0.25	-0.61	NA	NA	-0.22
1_3624038	1	3624038	3624383	TP73	NA	NA	NA	0.05	NA	-0.05	-0.14	NA	-0.24	-0.46	-0.07	NA	NA	NA	0.11	NA	-0.23	NA	-0.18	-0.25	-0.61	-0.19	NA	-0.22
1_3638536	1	3638536	3638865	TP73	-0.45	-0.24	-0.28	0.05	-0.08	-0.05	-0.14	0.04	-0.24	-0.46	-0.07	0.22	-0.05	-1.18	0.11	0.16	-0.23	-0.05	-0.18	-0.25	-0.61	-0.19	-0.16	-0.22
1_3639871	1	3639871	3640042	TP73	-0.45	-0.24	-0.28	0.05	-0.08	-0.05	-0.14	0.04	-0.24	-0.46	-0.07	0.22	-0.05	-1.18	0.11	0.16	-0.23	-0.05	-0.18	-0.25	-0.61	-0.19	-0.16	-0.22
1_3643616	1	3643616	3643795	TP73	NA	NA	NA	0.05	-0.08	-0.05	NA	NA	-0.24	-0.46	-0.07	0.22	NA	NA	0.11	0.16	-0.23	-0.05	NA	-0.25	NA	-0.19	NA	NA
1_3644156	1	3644156	3644332	TP73	-0.45	-0.24	NA	0.05	-0.08	-0.05	-0.14	0.04	NA	-0.46	NA	0.22	-0.05	-1.18	0.11	0.16	-0.23	-0.05	-0.18	-0.25	-0.61	NA	-0.16	-0.22
1_3644685	1	3644685	3644875	TP73	-0.45	NA	NA	0.05	-0.08	NA	-0.14	0.04	NA	-0.46	NA	0.22	-0.05	-1.18	0.11	0.16	-0.23	-0.05	-0.18	-0.25	-0.61	-0.19	-0.16	-0.22
1_3645849	1	3645849	3646114	TP73	-0.45	-0.24	-0.28	0.05	-0.08	-0.05	-0.14	0.04	-0.24	-0.46	-0.07	0.22	-0.05	-1.18	0.11	0.16	-0.23	-0.05	-0.18	-0.25	-0.61	-0.19	-0.16	-0.22
1_3646418	1	3646418	3646725	TP73	-0.45	-0.24	NA	0.05	-0.08	-0.05	-0.14	0.04	NA	-0.46	-0.07	0.22	-0.05	-1.18	0.11	0.16	NA	-0.05	-0.18	-0.25	-0.61	-0.19	-0.16	-0.22
1_3647949	1	3647949	3648164	TP73	-0.45	-0.24	-0.28	0.05	-0.08	-0.05	-0.14	0.04	-0.24	-0.46	-0.07	0.22	-0.05	-1.18	0.11	0.16	-0.23	-0.05	-0.18	-0.25	-0.61	-0.19	-0.16	-0.22
1_3649321	1	3649321	3649721	TP73	-0.45	-0.24	-0.28	0.05	-0.08	-0.05	-0.14	0.04	-0.24	-0.46	-0.07	0.22	-0.05	-1.18	0.11	0.16	-0.23	-0.05	-0.18	-0.25	-0.61	-0.19	-0.16	-0.22
1_3649974	1	3649974	3650151	TP73	-0.45	NA	NA	0.05	-0.08	NA	-0.14	0.04	NA	-0.46	NA	0.22	-0.05	-1.18	0.11	0.16	-0.23	-0.05	-0.18	-0.25	-0.61	-0.19	-0.16	-0.22
1_3659658	1	3659658	3659833	TP73-AS1	-0.45	NA	NA	0.05	-0.08	-0.05	-0.14	0.04	NA	-0.46	NA	0.22	-0.05	-1.18	0.11	0.16	NA	-0.05	-0.18	-0.25	-0.61	NA	-0.16	-0.22
1_3662126	1	3662126	3662781	TP73-AS1	-0.45	-0.24	-0.28	0.05	-0.08	-0.05	-0.14	0.04	-0.24	-0.46	-0.07	0.22	-0.05	-1.18	0.11	0.16	-0.23	-0.05	-0.18	-0.25	-0.61	-0.19	-0.16	-0.22
1_3669072	1	3669072	3669241	CCDC27	-0.45	-0.24	-0.28	0.05	-0.08	-0.05	-0.14	0.04	-0.24	-0.46	-0.07	0.22	-0.05	-1.18	0.11	0.16	-0.23	-0.05	-0.18	-0.25	-0.61	-0.19	-0.16	-0.22
1_3669246	1	3669246	3669439	CCDC27	-0.45	-0.24	-0.28	0.05	-0.08	-0.05	-0.14	0.04	-0.24	-0.46	-0.07	0.22	-0.05	-1.18	0.11	0.16	-0.23	-0.05	-0.18	-0.25	-0.61	-0.19	-0.16	-0.22
1_3670632	1	3670632	3670812	CCDC27	-0.45	NA	NA	0.05	NA	NA	-0.14	0.04	NA	NA	NA	0.22	NA	NA	0.11	NA	NA	NA	-0.18	-0.25	-0.61	NA	-0.16	-0.22
1_3671925	1	3671925	3672124	CCDC27	-0.45	-0.24	-0.28	0.05	-0.08	-0.05	-0.14	0.04	-0.24	-0.46	-0.07	0.22	-0.05	-1.18	0.11	0.16	-0.23	-0.05	-0.18	-0.25	-0.61	-0.19	-0.16	-0.22
1_3683019	1	3683019	3683232	CCDC27	NA	NA	NA	NA	NA	NA	NA	NA	NA	-0.46	NA	NA	NA	NA	0.11	NA	NA	NA	NA	NA	NA	NA	-0.16	NA
1_3683741	1	3683741	3683961	CCDC27	-0.45	-0.24	-0.28	0.05	-0.08	-0.05	-0.14	0.04	-0.24	-0.46	-0.07	0.22	-0.05	-1.18	0.11	0.16	-0.23	-0.05	-0.18	-0.25	-0.61	-0.19	-0.16	-0.22
1_3686253	1	3686253	3686443	CCDC27	NA	NA	NA	NA	NA	NA	NA	NA	NA	NA	NA	NA	NA	NA	NA	NA	NA	NA	NA	NA	NA	NA	-0.16	NA
1_3691851	1	3691851	3692052	SMIM1	NA	NA	NA	NA	NA	NA	NA	NA	NA	NA	NA	NA	NA	NA	NA	NA	NA	NA	NA	NA	-0.61	NA	NA	NA
1_3692371	1	3692371	3692544	SMIM1	-0.45	NA	NA	NA	NA	NA	-0.14	NA	NA	NA	NA	0.22	-0.05	-1.18	0.11	NA	NA	NA	-0.18	-0.25	-0.61	NA	-0.16	-0.22
1_3697689	1	3697689	3697976	LRRC47	NA	NA	NA	NA	NA	NA	-0.14	NA	NA	NA	NA	NA	NA	-1.18	0.11	NA	NA	NA	-0.18	-0.25	NA	NA	-0.16	-0.22
1_3698057	1	3698057	3698229	LRRC47	NA	NA	NA	NA	NA	NA	NA	NA	NA	NA	NA	NA	NA	NA	NA	NA	NA	NA	NA	-0.25	NA	NA	NA	NA
1_3699186	1	3699186	3699358	LRRC47	-0.45	NA	NA	0.05	-0.08	-0.05	-0.14	0.04	NA	-0.46	-0.07	0.22	-0.05	-1.18	0.11	0.16	-0.23	-0.05	-0.18	-0.25	-0.61	-0.19	-0.16	-0.22
1_3700570	1	3700570	3700760	LRRC47	-0.45	NA	NA	0.05	NA	NA	-0.14	0.04	NA	NA	NA	0.22	-0.05	-1.18	0.11	0.16	NA	-0.05	-0.18	-0.25	-0.61	NA	-0.16	-0.22
1_3703430	1	3703430	3703890	LRRC47	-0.45	-0.24	-0.28	0.05	-0.08	-0.05	-0.14	0.04	-0.24	-0.46	-0.07	0.22	-0.05	-1.18	0.11	0.16	-0.23	-0.05	-0.18	-0.25	-0.61	-0.19	-0.16	-0.22
1_3712364	1	3712364	3712987	LRRC47	-0.45	-0.24	-0.28	0.05	-0.08	-0.05	-0.14	0.04	-0.24	-0.46	-0.07	0.22	-0.05	-1.18	0.11	0.16	-0.23	-0.05	-0.18	-0.25	-0.61	-0.19	-0.16	-0.22
1_3731886	1	3731886	3732113	CEP104	-0.45	-0.24	-0.28	0.05	-0.08	-0.05	-0.14	0.04	-0.24	-0.46	-0.07	0.22	-0.05	-1.18	0.11	0.16	-0.23	-0.05	-0.18	-0.25	-0.61	-0.19	-0.16	-0.22
1_3739992	1	3739992	3740167	CEP104	-0.45	NA	NA	0.05	-0.08	NA	-0.14	0.04	NA	-0.46	NA	0.22	-0.05	-1.18	0.11	0.16	-0.23	NA	-0.18	-0.25	-0.61	-0.19	-0.16	-0.22
1_3742321	1	3742321	3742521	CEP104	-0.45	NA	NA	NA	NA	NA	-0.14	NA	NA	-0.46	NA	NA	-0.05	NA	0.11	NA	-0.23	NA	-0.18	-0.25	NA	-0.19	-0.16	-0.22
1_3742821	1	3742821	3743031	CEP104	NA	NA	NA	NA	NA	NA	NA	NA	NA	NA	NA	NA	NA	NA	0.11	NA	-0.23	NA	NA	NA	NA	NA	-0.16	-0.22
1_3743212	1	3743212	3743427	CEP104	-0.45	NA	-0.28	0.05	-0.08	-0.05	-0.14	0.04	-0.24	-0.46	-0.07	0.22	-0.05	-1.18	0.11	0.16	-0.23	-0.05	-0.18	NA	-0.61	-0.19	-0.16	-0.22
1_3745760	1	3745760	3745949	CEP104	-0.45	NA	NA	0.05	-0.08	NA	-0.14	0.04	NA	-0.46	-0.07	0.22	-0.05	-1.18	0.11	0.16	-0.23	NA	-0.18	-0.25	-0.61	-0.19	-0.16	-0.22
1_3746385	1	3746385	3746619	CEP104	NA	NA	NA	NA	NA	NA	NA	NA	NA	NA	NA	NA	NA	NA	NA	NA	NA	NA	NA	NA	NA	NA	NA	-0.22
1_3750352	1	3750352	3750569	CEP104	NA	NA	NA	NA	NA	NA	-0.14	NA	NA	-0.46	NA	NA	NA	NA	0.11	NA	-0.23	NA	-0.18	-0.25	-0.61	-0.19	-0.16	-0.22
1_3751477	1	3751477	3751668	CEP104	-0.45	NA	NA	0.05	-0.08	-0.05	-0.14	0.04	-0.24	-0.46	NA	0.22	-0.05	-1.18	0.11	0.16	-0.23	-0.05	-0.18	-0.25	-0.61	-0.19	-0.16	-0.22
1_3753033	1	3753033	3753226	CEP104	NA	NA	NA	NA	NA	NA	-0.14	NA	NA	NA	NA	NA	NA	NA	NA	NA	NA	NA	NA	NA	-0.61	NA	-0.16	-0.22
1_3753861	1	3753861	3754032	CEP104	-0.45	NA	NA	NA	NA	NA	-0.14	NA	NA	-0.46	NA	NA	-0.05	NA	0.11	0.16	-0.23	NA	-0.18	-0.25	-0.61	-0.19	-0.16	-0.22
1_3755562	1	3755562	3755739	CEP104	-0.45	-0.24	-0.28	0.05	-0.08	-0.05	-0.14	0.04	-0.24	-0.46	-0.07	0.22	-0.05	-1.18	0.11	0.16	-0.23	-0.05	-0.18	-0.25	-0.61	-0.19	-0.16	-0.22
1_3756124	1	3756124	3756326	CEP104	-0.45	NA	-0.28	0.05	-0.08	-0.05	-0.14	0.04	-0.24	-0.46	-0.07	0.22	-0.05	-1.18	0.11	0.16	-0.23	-0.05	-0.18	-0.25	-0.61	-0.19	-0.16	-0.22
1_3764061	1	3764061	3764246	CEP104	NA	NA	NA	NA	NA	NA	-0.14	NA	NA	-0.46	NA	NA	NA	NA	0.11	NA	NA	NA	NA	-0.25	-0.61	NA	NA	NA
1_3765170	1	3765170	3765397	CEP104	-0.45	-0.24	NA	0.05	-0.08	-0.05	-0.14	0.04	-0.24	-0.46	-0.07	0.22	-0.05	-1.18	0.11	0.16	-0.23	-0.05	-0.18	-0.25	-0.61	-0.19	-0.16	-0.22
1_3768872	1	3768872	3769037	CEP104	-0.45	-0.24	-0.28	0.05	-0.08	-0.05	-0.14	0.04	-0.24	-0.46	-0.07	0.22	-0.05	-1.18	0.11	0.16	-0.23	-0.05	-0.18	-0.25	-0.61	-0.19	-0.16	-0.22
1_3774077	1	3774077	3774272	DFFB	NA	NA	NA	NA	NA	NA	-0.14	NA	NA	NA	NA	NA	NA	NA	NA	NA	NA	NA	-0.18	NA	-0.61	NA	-0.16	NA
1_3775227	1	3775227	3775430	DFFB	-0.45	NA	-0.28	0.05	-0.08	-0.05	-0.14	0.04	NA	-0.46	-0.07	0.22	-0.05	-1.18	0.11	0.16	-0.23	-0.05	-0.18	-0.25	-0.61	-0.19	-0.16	-0.22
1_3782146	1	3782146	3782428	DFFB	NA	NA	NA	NA	NA	NA	-0.14	0.04	NA	-0.46	NA	0.22	-0.05	-1.18	0.11	NA	NA	NA	-0.18	-0.25	-0.61	NA	-0.16	-0.22
1_3784454	1	3784454	3784574	DFFB	NA	NA	NA	NA	NA	NA	-0.14	NA	NA	NA	NA	NA	NA	NA	NA	NA	NA	NA	-0.18	NA	NA	NA	-0.16	-0.22
1_3786211	1	3786211	3786406	DFFB	-0.45	NA	NA	0.05	-0.08	NA	-0.14	NA	NA	NA	NA	NA	NA	NA	0.11	0.16	NA	NA	-0.18	-0.25	-0.61	NA	-0.16	-0.22
1_3788972	1	3788972	3789196	DFFB	-0.45	-0.24	NA	0.05	-0.08	-0.05	-0.14	0.04	NA	-0.46	-0.07	0.22	-0.05	-1.18	0.11	0.16	-0.23	-0.05	-0.18	-0.25	-0.61	-0.19	-0.16	-0.22
1_3800155	1	3800155	3800332	DFFB	NA	NA	NA	NA	NA	NA	-0.14	NA	NA	-0.46	NA	NA	NA	-1.18	0.11	NA	-0.23	NA	-0.18	-0.25	-0.61	NA	-0.16	NA
1_3806508	1	3806508	3806684	C1orf174	-0.45	-0.24	-0.28	0.05	-0.08	-0.05	-0.14	0.04	-0.24	-0.46	-0.07	0.22	-0.05	-1.18	0.11	0.16	-0.23	-0.05	-0.18	-0.25	-0.61	-0.19	-0.16	-0.22
1_3807124	1	3807124	3807655	C1orf174	-0.45	-0.24	-0.28	0.05	-0.08	-0.05	-0.14	0.04	-0.24	-0.46	-0.07	0.22	-0.05	-1.18	0.11	0.16	-0.23	-0.05	-0.18	-0.25	-0.61	-0.19	-0.16	-0.22
1_3809340	1	3809340	3809574	C1orf174	-0.45	-0.24	-0.28	0.05	-0.08	-0.05	-0.14	0.04	-0.24	-0.46	-0.07	0.22	-0.05	-1.18	0.11	0.16	-0.23	-0.05	-0.18	-0.25	-0.61	-0.19	-0.16	-0.22
1_3816659	1	3816659	3816828	C1orf174	NA	NA	NA	NA	NA	NA	-0.14	NA	NA	NA	NA	NA	NA	NA	NA	NA	NA	NA	NA	NA	NA	NA	NA	NA
1_4715434	1	4715434	4715603	AJAP1	-0.45	-0.24	-0.28	0.05	-0.08	-0.05	-0.14	0.04	-0.24	-0.46	-0.07	0.22	-0.05	NA	0.11	0.16	-0.23	-0.05	-0.18	-0.25	-0.61	-0.19	NA	-0.22
1_4736352	1	4736352	4736513	AJAP1	-0.45	NA	NA	0.05	-0.08	-0.05	-0.14	0.04	NA	-0.46	NA	0.22	-0.05	-1.18	0.11	0.16	-0.23	-0.05	-0.18	-0.25	-0.61	-0.19	-0.16	-0.22
1_4771919	1	4771919	4772745	AJAP1	-0.45	-0.24	-0.28	0.05	-0.08	-0.05	-0.14	0.04	-0.24	-0.46	-0.07	0.22	-0.05	-1.18	0.11	0.16	-0.23	-0.05	-0.18	-0.25	-0.61	-0.19	-0.16	-0.22
1_4829885	1	4829885	4830072	AJAP1	NA	NA	NA	NA	NA	NA	-0.14	NA	NA	NA	NA	NA	NA	NA	0.11	NA	NA	NA	NA	NA	NA	NA	NA	NA
1_4832376	1	4832376	4832640	AJAP1	-0.45	-0.24	-0.28	0.05	-0.08	-0.05	-0.14	0.04	-0.24	-0.46	-0.07	0.22	-0.05	-1.18	0.11	0.16	-0.23	-0.05	-0.18	-0.25	-0.61	-0.19	-0.16	-0.22
1_4834459	1	4834459	4834650	AJAP1	NA	NA	NA	NA	NA	NA	-0.14	NA	NA	-0.46	NA	0.22	-0.05	NA	0.11	NA	-0.23	NA	-0.18	-0.25	-0.61	-0.19	-0.16	-0.22
1_4847694	1	4847694	4848030	NA	-0.45	-0.24	-0.28	0.05	-0.08	-0.05	-0.14	0.04	-0.24	-0.46	-0.07	0.22	-0.05	-1.18	0.11	0.16	-0.23	-0.05	-0.18	-0.25	-0.61	-0.19	-0.16	-0.22
1_5624016	1	5624016	5624220	MIR4417	-0.45	NA	NA	0.05	-0.08	NA	-0.14	NA	NA	NA	NA	0.22	-0.05	-1.18	0.11	0.16	NA	NA	-0.18	-0.25	-0.61	NA	-0.16	-0.22
1_5922715	1	5922715	5922919	MIR4689	NA	NA	NA	NA	NA	NA	-0.14	NA	NA	NA	NA	NA	NA	NA	NA	NA	NA	NA	NA	-0.25	NA	NA	-0.16	-0.22
1_5923302	1	5923302	5923476	NPHP4	-0.45	NA	NA	NA	NA	NA	-0.14	NA	NA	-0.46	NA	NA	NA	-1.18	NA	0.16	NA	NA	-0.18	-0.25	NA	-0.19	-0.16	-0.22
1_5923946	1	5923946	5924123	NPHP4	NA	NA	NA	NA	NA	NA	-0.14	NA	NA	NA	NA	NA	NA	NA	0.11	NA	NA	NA	-0.18	-0.25	-0.61	NA	-0.16	-0.22
1_5924371	1	5924371	5924624	NPHP4	-0.45	-0.24	-0.28	0.05	-0.08	-0.05	-0.14	0.04	NA	-0.46	-0.07	0.22	-0.05	-1.18	0.11	0.16	-0.23	-0.05	-0.18	-0.25	-0.61	-0.19	-0.16	-0.22
1_5925116	1	5925116	5925298	NPHP4	NA	NA	NA	NA	NA	NA	-0.14	NA	NA	NA	NA	NA	NA	NA	NA	NA	NA	NA	-0.18	-0.25	-0.61	NA	-0.16	-0.22
1_5926380	1	5926380	5926555	NPHP4	-0.45	NA	NA	NA	NA	NA	-0.14	0.04	NA	NA	NA	NA	-0.05	-1.18	0.11	NA	NA	NA	-0.18	-0.25	-0.61	NA	-0.16	NA
1_5926940	1	5926940	5927292	NPHP4	-0.45	-0.24	-0.28	0.05	-0.08	-0.05	-0.14	0.04	-0.24	-0.46	-0.07	0.22	-0.05	-1.18	0.11	0.16	-0.23	-0.05	-0.18	-0.25	-0.61	-0.19	-0.16	-0.22
1_5927730	1	5927730	5928121	NPHP4	-0.45	-0.24	-0.28	0.05	-0.08	-0.05	-0.14	0.04	-0.24	-0.46	-0.07	0.22	-0.05	-1.18	0.11	0.16	-0.23	-0.05	-0.18	-0.25	-0.61	-0.19	-0.16	-0.22
1_5933233	1	5933233	5933469	NPHP4	-0.45	NA	NA	0.05	-0.08	NA	-0.14	0.04	NA	NA	-0.07	0.22	-0.05	-1.18	0.11	0.16	NA	-0.05	-0.18	-0.25	-0.61	NA	-0.16	-0.22
1_5934464	1	5934464	5934757	NPHP4	-0.45	-0.24	-0.28	0.05	-0.08	-0.05	-0.14	0.04	-0.24	-0.46	-0.07	0.22	-0.05	-1.18	0.11	0.16	-0.23	-0.05	-0.18	-0.25	-0.61	-0.19	-0.16	-0.22
1_5934891	1	5934891	5935067	NPHP4	NA	NA	NA	NA	NA	NA	NA	NA	NA	NA	NA	NA	NA	NA	NA	NA	NA	NA	NA	NA	NA	NA	-0.16	NA
1_5935072	1	5935072	5935232	NPHP4	NA	NA	NA	NA	NA	NA	NA	NA	NA	NA	NA	NA	NA	NA	NA	NA	NA	NA	NA	NA	NA	NA	-0.16	NA
1_5937038	1	5937038	5937162	NPHP4	NA	NA	NA	0.05	NA	NA	-0.14	NA	NA	-0.46	NA	NA	NA	NA	0.11	0.16	NA	NA	-0.18	-0.25	-0.61	-0.19	-0.16	-0.22
1_5937203	1	5937203	5937411	NPHP4	-0.45	NA	NA	0.05	-0.08	-0.05	-0.14	0.04	NA	NA	-0.07	0.22	-0.05	-1.18	0.11	0.16	-0.23	-0.05	-0.18	-0.25	-0.61	-0.19	-0.16	-0.22
1_5939503	1	5939503	5939672	NPHP4	-0.45	NA	NA	0.05	-0.08	NA	-0.14	0.04	NA	-0.46	NA	0.22	-0.05	-1.18	0.11	0.16	-0.23	-0.05	-0.18	-0.25	-0.61	-0.19	-0.16	-0.22
1_5940155	1	5940155	5940364	NPHP4	-0.45	-0.24	-0.28	0.05	-0.08	-0.05	-0.14	0.04	-0.24	-0.46	-0.07	0.22	-0.05	-1.18	0.11	0.16	-0.23	-0.05	-0.18	-0.25	-0.61	-0.19	-0.16	-0.22
1_5947336	1	5947336	5947542	NPHP4	NA	NA	NA	NA	NA	NA	NA	NA	-0.24	-0.46	NA	NA	NA	NA	NA	NA	-0.23	NA	NA	NA	NA	-0.19	NA	NA
1_5948589	1	5948589	5948760	NPHP4	NA	NA	NA	NA	NA	NA	-0.14	NA	NA	-0.46	NA	NA	NA	NA	NA	NA	NA	NA	-0.18	NA	NA	-0.19	NA	NA
1_5950905	1	5950905	5951168	NPHP4	-0.45	-0.24	-0.28	0.05	-0.08	-0.05	-0.14	0.04	-0.24	-0.46	-0.07	0.22	-0.05	-1.18	0.11	0.16	-0.23	-0.05	-0.18	-0.25	-0.61	-0.19	-0.16	-0.22
1_5964579	1	5964579	5964929	NPHP4	NA	NA	-0.28	0.05	-0.08	-0.05	-0.14	0.04	-0.24	-0.46	-0.07	0.22	-0.05	-1.18	0.11	0.16	-0.23	-0.05	NA	-0.25	-0.61	-0.19	NA	-0.22
1_5965334	1	5965334	5965509	NPHP4	-0.45	-0.24	-0.28	0.05	-0.08	-0.05	-0.14	0.04	-0.24	-0.46	-0.07	0.22	-0.05	-1.18	0.11	0.16	-0.23	-0.05	-0.18	-0.25	-0.61	-0.19	-0.16	-0.22
1_5965519	1	5965519	5965929	NPHP4	-0.45	-0.24	-0.28	0.05	-0.08	-0.05	-0.14	0.04	-0.24	-0.46	-0.07	0.22	-0.05	-1.18	0.11	0.16	-0.23	-0.05	-0.18	-0.25	-0.61	-0.19	-0.16	-0.22
1_5967055	1	5967055	5967176	NPHP4	-0.45	NA	NA	NA	NA	NA	-0.14	NA	NA	NA	NA	NA	NA	NA	0.11	NA	NA	NA	-0.18	NA	-0.61	NA	-0.16	NA
1_5967185	1	5967185	5967390	NPHP4	-0.45	NA	NA	NA	NA	NA	-0.14	NA	NA	-0.46	NA	NA	NA	-1.18	0.11	NA	NA	NA	-0.18	-0.25	-0.61	NA	-0.16	-0.22
1_5969117	1	5969117	5969323	NPHP4	NA	NA	NA	NA	NA	NA	NA	NA	NA	NA	NA	NA	NA	NA	NA	NA	NA	NA	NA	NA	NA	NA	-0.16	-0.22
1_5987614	1	5987614	5987995	NPHP4	-0.45	-0.24	-0.28	0.05	-0.08	-0.05	-0.14	0.04	-0.24	-0.46	-0.07	0.22	-0.05	-1.18	0.11	0.16	-0.23	-0.05	-0.18	-0.25	-0.61	-0.19	-0.16	-0.22
1_5993141	1	5993141	5993484	NPHP4	-0.45	-0.24	-0.28	0.05	-0.08	-0.05	-0.14	0.04	-0.24	-0.46	-0.07	0.22	-0.05	-1.18	0.11	0.16	-0.23	-0.05	-0.18	-0.25	-0.61	-0.19	-0.16	-0.22
1_6007065	1	6007065	6007380	NPHP4	-0.45	-0.24	-0.28	0.05	-0.08	-0.05	-0.14	0.04	-0.24	-0.46	-0.07	0.22	-0.05	-1.18	0.11	0.16	-0.23	-0.05	-0.18	-0.25	-0.61	-0.19	-0.16	-0.22
1_6008060	1	6008060	6008449	NPHP4	-0.45	-0.24	-0.28	0.05	-0.08	-0.05	-0.14	0.04	-0.24	-0.46	-0.07	0.22	-0.05	-1.18	0.11	0.16	-0.23	-0.05	-0.18	-0.25	-0.61	-0.19	-0.16	-0.22
1_6012744	1	6012744	6012949	NPHP4	-0.45	NA	NA	0.05	-0.08	-0.05	-0.14	0.04	NA	NA	NA	0.22	-0.05	-1.18	0.11	0.16	-0.23	-0.05	-0.18	-0.25	-0.61	-0.19	-0.16	-0.22
1_6021784	1	6021784	6022093	NPHP4	-0.45	-0.24	-0.28	0.05	-0.08	-0.05	-0.14	0.04	-0.24	-0.46	-0.07	0.22	-0.05	-1.18	0.11	0.16	-0.23	-0.05	-0.18	-0.25	-0.61	-0.19	-0.16	-0.22
1_6027212	1	6027212	6027472	NPHP4	-0.45	-0.24	-0.28	0.05	-0.08	-0.05	-0.14	0.04	NA	-0.46	-0.07	0.22	-0.05	-1.18	0.11	0.16	-0.23	-0.05	-0.18	-0.25	-0.61	-0.19	-0.16	-0.22
1_6029076	1	6029076	6029380	NPHP4	-0.45	-0.24	-0.28	0.05	-0.08	-0.05	-0.14	0.04	-0.24	-0.46	-0.07	0.22	-0.05	-1.18	0.11	0.16	-0.23	-0.05	-0.18	-0.25	-0.61	-0.19	-0.16	-0.22
1_6038313	1	6038313	6038514	NPHP4	-0.45	-0.24	-0.28	0.05	-0.08	-0.05	-0.14	0.04	-0.24	-0.46	-0.07	0.22	-0.05	-1.18	0.11	0.16	-0.23	-0.05	-0.18	-0.25	-0.61	-0.19	-0.16	-0.22
1_6046140	1	6046140	6046494	NPHP4	-0.45	-0.24	-0.28	0.05	-0.08	-0.05	-0.14	0.04	-0.24	-0.46	-0.07	0.22	-0.05	-1.18	0.11	0.16	-0.23	-0.05	-0.18	-0.25	-0.61	-0.19	-0.16	-0.22
1_6100525	1	6100525	6100709	KCNAB2	-0.45	-0.24	-0.28	0.05	-0.08	-0.05	NA	0.04	-0.24	-0.46	-0.07	NA	NA	NA	NA	NA	-0.23	NA	NA	-0.25	-0.61	-0.19	NA	-0.22
1_6101781	1	6101781	6101954	KCNAB2	NA	NA	NA	NA	NA	NA	-0.14	NA	NA	NA	NA	NA	NA	NA	NA	NA	NA	NA	-0.18	-0.25	NA	NA	-0.16	NA
1_6111545	1	6111545	6111900	KCNAB2	NA	NA	NA	0.05	NA	NA	-0.14	NA	NA	-0.46	NA	0.22	NA	-1.18	0.11	0.16	NA	NA	-0.18	-0.25	-0.61	NA	-0.16	-0.22
1_6132698	1	6132698	6132897	KCNAB2	-0.45	-0.24	-0.28	0.05	-0.08	-0.05	-0.14	0.04	-0.24	-0.46	-0.07	0.22	-0.05	-1.18	0.11	0.16	-0.23	-0.05	-0.18	-0.25	-0.61	-0.19	-0.16	-0.22
1_6133717	1	6133717	6133896	KCNAB2	NA	NA	NA	NA	NA	NA	-0.14	NA	NA	NA	NA	NA	-0.05	NA	0.11	0.16	NA	NA	-0.18	-0.25	-0.61	NA	-0.16	-0.22
1_6142229	1	6142229	6142401	KCNAB2	-0.45	NA	NA	0.05	-0.08	-0.05	-0.14	0.04	-0.24	-0.46	-0.07	0.22	-0.05	-1.18	0.11	0.16	-0.23	-0.05	-0.18	-0.25	-0.61	-0.19	-0.16	-0.22
1_6145159	1	6145159	6145363	KCNAB2	-0.45	NA	-0.28	0.05	-0.08	-0.05	-0.14	0.04	-0.24	-0.46	-0.07	0.22	-0.05	-1.18	0.11	0.16	-0.23	-0.05	-0.18	-0.25	-0.61	-0.19	-0.16	-0.22
1_6147440	1	6147440	6147611	KCNAB2	-0.45	NA	NA	0.05	NA	NA	-0.14	0.04	NA	NA	NA	0.22	-0.05	-1.18	0.11	0.16	NA	-0.05	-0.18	-0.25	-0.61	NA	-0.16	-0.22
1_6148926	1	6148926	6149159	KCNAB2	-0.45	-0.24	-0.28	0.05	-0.08	-0.05	-0.14	0.04	NA	-0.46	-0.07	0.22	-0.05	-1.18	0.11	0.16	-0.23	-0.05	-0.18	-0.25	-0.61	NA	-0.16	-0.22
1_6150341	1	6150341	6150547	KCNAB2	-0.45	-0.24	-0.28	0.05	-0.08	-0.05	-0.14	0.04	NA	-0.46	-0.07	0.22	-0.05	-1.18	0.11	0.16	-0.23	-0.05	-0.18	-0.25	-0.61	-0.19	-0.16	-0.22
1_6151257	1	6151257	6151438	KCNAB2	NA	NA	NA	NA	NA	NA	NA	NA	NA	NA	NA	NA	NA	NA	NA	NA	-0.23	NA	NA	NA	NA	NA	NA	NA
1_6154429	1	6154429	6154623	KCNAB2	-0.45	-0.24	NA	0.05	NA	NA	-0.14	0.04	NA	-0.46	-0.07	0.22	-0.05	-1.18	0.11	0.16	-0.23	-0.05	-0.18	-0.25	-0.61	-0.19	-0.16	-0.22
1_6155386	1	6155386	6155528	KCNAB2	NA	NA	NA	0.05	NA	NA	-0.14	0.04	NA	-0.46	NA	0.22	-0.05	-1.18	0.11	0.16	NA	-0.05	-0.18	-0.25	-0.61	NA	-0.16	-0.22
1_6155532	1	6155532	6155733	KCNAB2	-0.45	NA	NA	0.05	NA	NA	-0.14	0.04	NA	-0.46	NA	0.22	-0.05	-1.18	0.11	0.16	-0.23	NA	-0.18	-0.25	-0.61	-0.19	-0.16	-0.22
1_6156051	1	6156051	6156227	KCNAB2	NA	NA	NA	NA	NA	NA	-0.14	NA	NA	NA	NA	NA	NA	NA	0.11	NA	NA	NA	-0.18	-0.25	-0.61	NA	-0.16	-0.22
1_6156605	1	6156605	6156821	KCNAB2	-0.45	-0.24	-0.28	0.05	-0.08	-0.05	-0.14	0.04	-0.24	-0.46	-0.07	0.22	-0.05	-1.18	0.11	0.16	-0.23	-0.05	-0.18	-0.25	-0.61	-0.19	-0.16	-0.22
1_6157192	1	6157192	6157626	KCNAB2	-0.45	-0.24	-0.28	0.05	-0.08	-0.05	-0.14	0.04	-0.24	-0.46	-0.07	0.22	-0.05	-1.18	0.11	0.16	-0.23	-0.05	-0.18	-0.25	-0.61	-0.19	-0.16	-0.22
1_6158498	1	6158498	6158671	KCNAB2	-0.45	-0.24	NA	0.05	-0.08	-0.05	-0.14	0.04	NA	-0.46	-0.07	0.22	-0.05	-1.18	0.11	0.16	-0.23	-0.05	-0.18	-0.25	-0.61	-0.19	-0.16	-0.22
1_6161903	1	6161903	6162023	CHD5	NA	NA	NA	NA	NA	NA	NA	NA	NA	NA	NA	NA	NA	NA	NA	NA	NA	NA	NA	-0.25	NA	NA	NA	-0.22
1_6165294	1	6165294	6165505	CHD5	NA	NA	NA	NA	NA	NA	NA	0.04	NA	NA	NA	NA	NA	NA	0.11	NA	NA	NA	-0.18	-0.25	NA	NA	-0.16	-0.22
1_6166266	1	6166266	6166439	CHD5	-0.45	NA	NA	0.05	-0.08	-0.05	-0.14	0.04	NA	NA	-0.07	0.22	-0.05	-1.18	0.11	0.16	-0.23	-0.05	-0.18	-0.25	-0.61	-0.19	-0.16	-0.22
1_6166444	1	6166444	6166786	CHD5	-0.45	NA	NA	0.05	NA	NA	-0.14	0.04	NA	-0.46	NA	NA	-0.05	-1.18	0.11	0.16	-0.23	-0.05	-0.18	-0.25	-0.61	-0.19	-0.16	-0.22
1_6169897	1	6169897	6170074	CHD5	NA	NA	NA	NA	NA	NA	NA	NA	NA	NA	NA	NA	NA	NA	NA	NA	NA	NA	NA	NA	-0.61	NA	NA	-0.22
1_6171825	1	6171825	6171998	CHD5	NA	NA	NA	NA	NA	NA	-0.14	NA	NA	NA	NA	NA	NA	NA	NA	NA	NA	NA	NA	-0.25	-0.61	NA	-0.16	NA
1_6172218	1	6172218	6172391	CHD5	NA	NA	NA	NA	NA	NA	-0.14	NA	NA	NA	NA	NA	NA	-1.18	0.11	NA	NA	NA	-0.18	-0.25	NA	-0.19	-0.16	-0.22
1_6172953	1	6172953	6173163	CHD5	-0.45	NA	NA	0.05	-0.08	-0.05	-0.14	0.04	NA	NA	NA	0.22	-0.05	-1.18	0.11	0.16	NA	-0.05	-0.18	-0.25	-0.61	-0.19	-0.16	-0.22
1_6181164	1	6181164	6181348	CHD5	-0.45	NA	NA	NA	NA	NA	-0.14	NA	NA	NA	NA	NA	NA	NA	0.11	NA	NA	NA	-0.18	NA	-0.61	NA	-0.16	-0.22
1_6181541	1	6181541	6181715	CHD5	NA	NA	NA	NA	NA	NA	-0.14	NA	NA	NA	NA	NA	NA	NA	0.11	NA	NA	NA	-0.18	-0.25	-0.61	NA	-0.16	NA
1_6184044	1	6184044	6184232	CHD5	NA	NA	NA	NA	NA	NA	NA	NA	NA	NA	NA	NA	NA	NA	NA	NA	NA	NA	NA	NA	NA	NA	-0.16	NA
1_6184487	1	6184487	6184696	CHD5	NA	NA	NA	NA	NA	NA	-0.14	0.04	NA	NA	NA	0.22	NA	-1.18	0.11	NA	NA	NA	-0.18	-0.25	-0.61	NA	-0.16	-0.22
1_6185097	1	6185097	6185274	CHD5	-0.45	NA	NA	0.05	NA	NA	-0.14	0.04	NA	-0.46	NA	0.22	-0.05	-1.18	0.11	0.16	-0.23	-0.05	-0.18	-0.25	-0.61	NA	-0.16	-0.22
1_6185551	1	6185551	6185752	CHD5	-0.45	NA	NA	0.05	-0.08	-0.05	-0.14	0.04	NA	-0.46	-0.07	0.22	-0.05	-1.18	0.11	0.16	-0.23	-0.05	-0.18	-0.25	-0.61	-0.19	-0.16	-0.22
1_6185789	1	6185789	6185961	CHD5	NA	NA	NA	0.05	NA	NA	-0.14	0.04	NA	-0.46	NA	0.22	-0.05	NA	0.11	0.16	-0.23	NA	-0.18	-0.25	-0.61	NA	-0.16	NA
1_6188141	1	6188141	6188316	CHD5	NA	NA	NA	NA	NA	NA	-0.14	NA	NA	NA	NA	NA	-0.05	NA	0.11	NA	NA	NA	NA	-0.25	NA	NA	-0.16	NA
1_6188569	1	6188569	6188775	CHD5	-0.45	NA	NA	0.05	-0.08	NA	-0.14	0.04	NA	NA	-0.07	0.22	-0.05	-1.18	0.11	0.16	NA	-0.05	-0.18	-0.25	-0.61	NA	-0.16	-0.22
1_6188860	1	6188860	6189118	CHD5	-0.45	-0.24	-0.28	0.05	-0.08	-0.05	-0.14	0.04	NA	-0.46	-0.07	0.22	-0.05	-1.18	0.11	0.16	-0.23	-0.05	-0.18	-0.25	-0.61	-0.19	-0.16	-0.22
1_6190256	1	6190256	6190479	CHD5	NA	NA	NA	NA	NA	NA	-0.14	NA	NA	NA	NA	NA	NA	NA	NA	NA	NA	NA	NA	NA	-0.61	NA	NA	-0.22
1_6191587	1	6191587	6191811	CHD5	-0.45	-0.24	-0.28	0.05	-0.08	-0.05	-0.14	0.04	-0.24	-0.46	-0.07	0.22	-0.05	-1.18	0.11	0.16	-0.23	-0.05	-0.18	-0.25	-0.61	-0.19	-0.16	-0.22
1_6194190	1	6194190	6194356	CHD5	NA	NA	NA	NA	NA	NA	NA	NA	NA	NA	NA	NA	NA	NA	NA	NA	NA	NA	NA	-0.25	-0.61	NA	-0.16	-0.22
1_6194739	1	6194739	6194919	CHD5	NA	NA	NA	NA	NA	NA	NA	NA	NA	NA	NA	NA	NA	NA	NA	NA	NA	NA	NA	NA	NA	NA	NA	-0.22
1_6195245	1	6195245	6195418	CHD5	-0.45	NA	NA	0.05	-0.08	-0.05	-0.14	0.04	NA	NA	NA	0.22	-0.05	-1.18	0.11	0.16	NA	-0.05	-0.18	-0.25	-0.61	NA	-0.16	-0.22
1_6196583	1	6196583	6196788	CHD5	NA	NA	NA	NA	NA	NA	-0.14	NA	NA	NA	NA	NA	NA	NA	NA	NA	NA	NA	NA	-0.25	NA	NA	-0.16	NA
1_6202151	1	6202151	6202596	CHD5	-0.45	-0.24	-0.28	0.05	-0.08	-0.05	-0.14	0.04	-0.24	-0.46	-0.07	0.22	-0.05	-1.18	0.11	0.16	-0.23	-0.05	-0.18	-0.25	-0.61	-0.19	-0.16	-0.22
1_6203906	1	6203906	6204278	CHD5	-0.45	-0.24	-0.28	0.05	-0.08	-0.05	-0.14	0.04	-0.24	-0.46	-0.07	0.22	-0.05	-1.18	0.11	0.16	-0.23	-0.05	-0.18	-0.25	-0.61	-0.19	-0.16	-0.22
1_6206265	1	6206265	6206480	CHD5	NA	NA	NA	NA	NA	NA	-0.14	NA	NA	-0.46	NA	NA	-0.05	NA	0.11	NA	NA	NA	NA	-0.25	NA	-0.19	-0.16	-0.22
1_6206695	1	6206695	6206873	CHD5	NA	NA	NA	NA	NA	NA	NA	NA	NA	NA	NA	NA	NA	NA	NA	NA	NA	NA	NA	NA	NA	NA	-0.16	NA
1_6209336	1	6209336	6209540	CHD5	-0.45	-0.24	NA	0.05	-0.08	NA	-0.14	0.04	NA	-0.46	-0.07	0.22	-0.05	-1.18	0.11	0.16	-0.23	-0.05	-0.18	-0.25	-0.61	-0.19	-0.16	-0.22
1_6215672	1	6215672	6215879	CHD5	-0.45	NA	NA	0.05	-0.08	NA	-0.14	0.04	NA	NA	NA	NA	-0.05	-1.18	0.11	0.16	-0.23	-0.05	-0.18	-0.25	-0.61	-0.19	-0.16	-0.22
1_6239953	1	6239953	6240126	CHD5	NA	NA	NA	NA	NA	NA	NA	NA	NA	NA	NA	NA	NA	NA	NA	NA	NA	NA	NA	NA	-0.61	NA	NA	NA
1_6259565	1	6259565	6259778	RPL22	-0.45	NA	NA	0.05	NA	NA	-0.14	0.04	NA	NA	-0.07	0.22	-0.05	-1.18	0.11	0.16	NA	-0.05	-0.18	-0.25	-0.61	NA	-0.16	-0.22
1_6266606	1	6266606	6266821	RNF207	NA	NA	NA	0.05	NA	NA	-0.14	0.04	NA	NA	NA	0.22	-0.05	NA	0.11	NA	NA	NA	-0.18	-0.25	-0.61	NA	-0.16	-0.22
1_6267490	1	6267490	6268025	RNF207	-0.45	-0.24	-0.28	0.05	-0.08	-0.05	-0.14	0.04	-0.24	-0.46	-0.07	0.22	-0.05	-1.18	0.11	0.16	-0.23	-0.05	-0.18	-0.25	-0.61	-0.19	-0.16	-0.22
1_6268937	1	6268937	6269687	RNF207	-0.45	-0.24	-0.28	0.05	-0.08	-0.05	-0.14	0.04	-0.24	-0.46	-0.07	0.22	-0.05	-1.18	0.11	0.16	-0.23	-0.05	-0.18	-0.25	-0.61	-0.19	-0.16	-0.22
1_6270889	1	6270889	6271197	RNF207	-0.45	NA	NA	0.05	-0.08	-0.05	-0.14	0.04	NA	-0.46	-0.07	0.22	-0.05	-1.18	0.11	0.16	-0.23	-0.05	-0.18	-0.25	-0.61	NA	-0.16	-0.22
1_6271977	1	6271977	6272180	RNF207	-0.45	NA	NA	0.05	NA	NA	-0.14	NA	NA	NA	NA	0.22	-0.05	-1.18	0.11	NA	NA	NA	-0.18	-0.25	-0.61	NA	-0.16	-0.22
1_6272227	1	6272227	6272428	RNF207	NA	NA	NA	0.05	-0.08	NA	-0.14	NA	NA	NA	NA	0.22	-0.05	NA	0.11	NA	NA	NA	-0.18	-0.25	-0.61	NA	-0.16	-0.22
1_6273127	1	6273127	6273248	RNF207	-0.45	-0.24	-0.28	0.05	-0.08	-0.05	-0.14	0.04	-0.24	-0.46	-0.07	0.22	-0.05	-1.18	0.11	0.16	-0.23	-0.05	-0.18	-0.25	-0.61	-0.19	-0.16	-0.22
1_6278270	1	6278270	6278484	RNF207	-0.45	NA	NA	0.05	-0.08	NA	-0.14	0.04	NA	NA	-0.07	0.22	-0.05	-1.18	0.11	0.16	NA	-0.05	-0.18	-0.25	-0.61	NA	-0.16	-0.22
1_6291954	1	6291954	6292139	ICMT	-0.45	NA	NA	0.05	NA	NA	NA	NA	NA	-0.46	NA	NA	-0.05	-1.18	0.11	NA	-0.23	-0.05	-0.18	-0.25	-0.61	-0.19	-0.16	-0.22
1_6293513	1	6293513	6293699	ICMT	NA	NA	NA	NA	NA	NA	-0.14	NA	NA	-0.46	NA	NA	NA	NA	0.11	NA	-0.23	NA	-0.18	NA	NA	-0.19	-0.16	NA
1_6304379	1	6304379	6304700	HES3	NA	NA	NA	NA	NA	NA	NA	NA	NA	NA	NA	NA	NA	NA	0.11	NA	NA	NA	-0.18	-0.25	NA	NA	-0.16	-0.22
1_6305158	1	6305158	6305656	HES3	-0.45	-0.24	-0.28	0.05	-0.08	-0.05	-0.14	0.04	-0.24	-0.46	-0.07	0.22	-0.05	-1.18	0.11	0.16	-0.23	-0.05	-0.18	-0.25	-0.61	-0.19	-0.16	-0.22
1_6311343	1	6311343	6311551	GPR153	-0.45	-0.24	-0.28	0.05	-0.08	-0.05	-0.14	0.04	NA	-0.46	-0.07	0.22	-0.05	-1.18	0.11	0.16	-0.23	-0.05	-0.18	-0.25	-0.61	-0.19	-0.16	-0.22
1_6313799	1	6313799	6314259	GPR153	-0.45	-0.24	-0.28	0.05	-0.08	-0.05	-0.14	0.04	-0.24	-0.46	-0.07	0.22	-0.05	-1.18	0.11	0.16	-0.23	-0.05	-0.18	-0.25	-0.61	-0.19	-0.16	-0.22
1_6314540	1	6314540	6314919	GPR153	-0.45	-0.24	-0.28	0.05	-0.08	-0.05	-0.14	0.04	-0.24	-0.46	-0.07	0.22	-0.05	-1.18	0.11	0.16	-0.23	-0.05	-0.18	-0.25	-0.61	-0.19	-0.16	-0.22
1_6341205	1	6341205	6341416	ACOT7	-0.45	NA	-0.28	0.05	-0.08	NA	-0.14	0.04	NA	NA	-0.07	0.22	-0.05	-1.18	0.11	0.16	-0.23	-0.05	-0.18	-0.25	-0.61	-0.19	-0.16	-0.22
1_6342724	1	6342724	6342964	ACOT7	-0.45	-0.24	NA	NA	NA	NA	-0.14	0.04	NA	NA	NA	NA	NA	NA	0.11	0.16	NA	NA	-0.18	-0.25	-0.61	NA	-0.16	-0.22
1_6354984	1	6354984	6355104	ACOT7	NA	NA	NA	NA	NA	NA	NA	NA	NA	NA	NA	NA	NA	NA	NA	NA	NA	NA	NA	NA	NA	NA	-0.16	NA
1_6366870	1	6366870	6367047	ACOT7	-0.45	-0.24	-0.28	0.05	-0.08	-0.05	-0.14	0.04	-0.24	-0.46	-0.07	0.22	-0.05	-1.18	0.11	0.16	-0.23	-0.05	-0.18	-0.25	-0.61	-0.19	-0.16	-0.22
1_6387373	1	6387373	6387578	ACOT7	-0.45	-0.24	-0.28	0.05	-0.08	-0.05	-0.14	0.04	-0.24	-0.46	-0.07	0.22	-0.05	-1.18	0.11	0.16	-0.23	-0.05	-0.18	-0.25	-0.61	-0.19	-0.16	-0.22
1_6409810	1	6409810	6410026	ACOT7	-0.45	NA	NA	NA	NA	NA	-0.14	NA	NA	NA	NA	NA	-0.05	NA	0.11	NA	NA	-0.05	-0.18	-0.25	-0.61	NA	-0.16	-0.22
1_6418812	1	6418812	6418979	ACOT7	-0.45	NA	NA	0.05	NA	NA	-0.14	0.04	NA	NA	NA	0.22	-0.05	-1.18	0.11	0.16	NA	-0.05	-0.18	-0.25	-0.61	NA	-0.16	-0.22
1_6420593	1	6420593	6420776	ACOT7	-0.45	NA	NA	0.05	-0.08	NA	-0.14	0.04	NA	-0.46	NA	0.22	-0.05	-1.18	0.11	0.16	-0.23	-0.05	-0.18	-0.25	-0.61	-0.19	-0.16	-0.22
1_6445517	1	6445517	6445637	ACOT7	-0.45	NA	NA	NA	NA	NA	-0.14	NA	NA	NA	NA	NA	-0.05	-1.18	0.11	0.16	NA	NA	NA	-0.25	-0.61	NA	-0.16	-0.22
1_6473252	1	6473252	6473422	HES2	NA	NA	NA	NA	NA	NA	NA	NA	NA	-0.46	NA	NA	NA	NA	NA	NA	NA	NA	NA	NA	NA	NA	NA	NA
1_6479251	1	6479251	6479452	HES2	-0.45	-0.24	-0.28	0.05	-0.08	-0.05	-0.14	0.04	NA	-0.46	-0.07	0.22	-0.05	-1.18	0.11	0.16	NA	-0.05	-0.18	-0.25	-0.61	-0.19	-0.16	-0.22
1_6484921	1	6484921	6485365	ESPN	NA	NA	NA	NA	NA	NA	NA	NA	NA	NA	NA	NA	NA	NA	NA	NA	NA	NA	-0.18	NA	-0.61	NA	-0.16	NA
1_6488243	1	6488243	6488518	ESPN	-0.45	-0.24	-0.28	0.05	-0.08	-0.05	-0.14	0.04	-0.24	-0.46	-0.07	0.22	-0.05	-1.18	0.11	0.16	-0.23	-0.05	-0.18	-0.25	-0.61	-0.19	-0.16	-0.22
1_6500635	1	6500635	6501165	ESPN	-0.45	-0.24	NA	0.05	-0.08	NA	-0.14	0.04	NA	-0.46	-0.07	0.22	-0.05	-1.18	0.11	0.16	-0.23	-0.05	-0.18	-0.25	-0.61	-0.19	-0.16	-0.22
1_6504488	1	6504488	6504618	ESPN	-0.45	NA	NA	0.05	NA	NA	-0.14	0.04	NA	-0.46	NA	0.22	-0.05	NA	0.11	NA	-0.23	-0.05	-0.18	-0.25	-0.61	-0.19	-0.16	-0.22
1_6505633	1	6505633	6505825	ESPN	NA	NA	NA	NA	NA	NA	NA	NA	NA	NA	NA	NA	NA	NA	NA	NA	NA	NA	NA	NA	-0.61	NA	NA	NA
1_6505870	1	6505870	6506003	ESPN	NA	NA	NA	NA	NA	NA	NA	NA	NA	NA	NA	NA	NA	NA	NA	NA	NA	NA	NA	NA	NA	NA	-0.16	NA
1_6508654	1	6508654	6509278	ESPN	-0.45	-0.24	NA	NA	-0.08	NA	-0.14	NA	NA	-0.46	NA	0.22	-0.05	NA	0.11	NA	-0.23	-0.05	-0.18	-0.25	-0.61	-0.19	-0.16	-0.22
1_6511641	1	6511641	6512130	ESPN	-0.45	-0.24	-0.28	0.05	-0.08	-0.05	-0.14	0.04	-0.24	-0.46	-0.07	0.22	-0.05	-1.18	0.11	0.16	-0.23	-0.05	-0.18	-0.25	-0.61	-0.19	-0.16	-0.22
1_6517241	1	6517241	6517472	ESPN	-0.45	NA	-0.28	0.05	-0.08	-0.05	-0.14	0.04	NA	-0.46	-0.07	0.22	-0.05	-1.18	0.11	0.16	-0.23	-0.05	-0.18	-0.25	-0.61	-0.19	-0.16	-0.22
1_6519999	1	6519999	6520218	ESPN	NA	NA	NA	NA	NA	NA	NA	NA	NA	NA	NA	NA	NA	NA	0.11	NA	NA	NA	-0.18	-0.25	-0.61	NA	-0.16	-0.22
1_6521128	1	6521128	6521323	TNFRSF25	-0.45	NA	NA	0.05	-0.08	NA	-0.14	0.04	NA	-0.46	-0.07	0.22	-0.05	-1.18	0.11	0.16	-0.23	-0.05	-0.18	-0.25	-0.61	-0.19	-0.16	-0.22
1_6521410	1	6521410	6521808	TNFRSF25	-0.45	-0.24	-0.28	0.05	-0.08	-0.05	-0.14	0.04	-0.24	-0.46	-0.07	0.22	-0.05	-1.18	0.11	0.16	-0.23	-0.05	-0.18	-0.25	-0.61	-0.19	-0.16	-0.22
1_6522568	1	6522568	6522750	TNFRSF25	-0.45	NA	NA	0.05	-0.08	NA	-0.14	0.04	NA	NA	NA	0.22	-0.05	-1.18	0.11	0.16	NA	-0.05	-0.18	-0.25	-0.61	-0.19	-0.16	-0.22
1_6522869	1	6522869	6523150	TNFRSF25	-0.45	-0.24	-0.28	0.05	-0.08	-0.05	-0.14	0.04	NA	-0.46	-0.07	0.22	-0.05	-1.18	0.11	0.16	-0.23	-0.05	-0.18	-0.25	-0.61	-0.19	-0.16	-0.22
1_6524407	1	6524407	6524765	TNFRSF25	-0.45	-0.24	-0.28	0.05	-0.08	-0.05	-0.14	0.04	-0.24	-0.46	-0.07	0.22	-0.05	-1.18	0.11	0.16	-0.23	-0.05	-0.18	-0.25	-0.61	-0.19	-0.16	-0.22
1_6525446	1	6525446	6525631	TNFRSF25	-0.45	-0.24	-0.28	0.05	-0.08	-0.05	-0.14	0.04	NA	-0.46	-0.07	0.22	-0.05	-1.18	0.11	0.16	-0.23	-0.05	-0.18	-0.25	-0.61	NA	-0.16	-0.22
1_6527563	1	6527563	6527736	PLEKHG5	NA	NA	NA	NA	NA	NA	-0.14	0.04	NA	NA	NA	NA	NA	NA	0.11	NA	NA	NA	-0.18	-0.25	-0.61	NA	-0.16	-0.22
1_6527884	1	6527884	6528700	PLEKHG5	-0.45	-0.24	-0.28	0.05	-0.08	-0.05	-0.14	0.04	-0.24	-0.46	-0.07	0.22	-0.05	-1.18	0.11	0.16	-0.23	-0.05	-0.18	-0.25	-0.61	-0.19	-0.16	-0.22
1_6529047	1	6529047	6529170	PLEKHG5	-0.45	NA	NA	0.05	-0.08	-0.05	-0.14	0.04	NA	-0.46	NA	0.22	-0.05	-1.18	0.11	0.16	-0.23	NA	-0.18	-0.25	-0.61	-0.19	-0.16	-0.22
1_6529242	1	6529242	6529885	PLEKHG5	-0.45	-0.24	-0.28	0.14	-0.08	-0.05	-0.14	0.04	-0.24	-0.46	-0.07	0.22	-0.05	-1.18	0.11	0.16	-0.23	-0.05	-0.18	-0.25	-0.61	-0.19	-0.16	-0.22
1_6530136	1	6530136	6530500	PLEKHG5	-0.45	-0.24	-0.28	0.14	-0.08	-0.05	-0.14	0.04	NA	-0.46	NA	0.22	-0.05	-1.18	0.11	0.16	-0.23	-0.05	-0.18	-0.25	-0.61	-0.19	-0.16	-0.22
1_6530631	1	6530631	6530967	PLEKHG5	-0.45	-0.24	-0.28	0.14	-0.08	-0.05	-0.14	0.04	-0.24	-0.46	-0.07	0.22	-0.05	-1.18	0.11	0.16	-0.23	-0.05	-0.18	-0.25	-0.61	-0.19	-0.16	-0.22
1_6530968	1	6530968	6531185	PLEKHG5	NA	NA	NA	0.14	NA	NA	-0.14	0.04	NA	-0.46	NA	0.22	-0.05	-1.18	0.11	NA	NA	NA	-0.18	-0.25	-0.61	NA	-0.16	-0.22
1_6531544	1	6531544	6531745	PLEKHG5	-0.45	-0.24	-0.28	0.14	-0.08	-0.05	-0.14	0.04	-0.24	-0.46	-0.07	0.22	-0.05	-1.18	0.11	0.16	-0.23	-0.05	-0.18	-0.25	-0.61	-0.19	-0.16	-0.22
1_6531750	1	6531750	6531922	PLEKHG5	NA	NA	NA	NA	NA	NA	-0.14	NA	NA	NA	NA	NA	-0.05	NA	0.11	NA	NA	NA	-0.18	-0.25	-0.61	NA	-0.16	-0.22
1_6532572	1	6532572	6532794	PLEKHG5	-0.45	NA	NA	0.14	NA	NA	-0.14	0.04	NA	NA	NA	NA	-0.05	NA	0.11	0.16	NA	NA	-0.18	-0.25	-0.61	NA	-0.16	-0.22
1_6532896	1	6532896	6533513	PLEKHG5	-0.45	-0.24	-0.28	0.14	-0.08	-0.05	-0.14	0.04	-0.24	-0.46	-0.07	0.22	-0.05	-1.18	0.11	0.16	-0.23	-0.05	-0.18	-0.25	-0.61	-0.19	-0.16	-0.22
1_6534097	1	6534097	6534276	PLEKHG5	NA	NA	NA	NA	NA	NA	-0.14	NA	NA	NA	NA	NA	NA	-1.18	NA	NA	NA	NA	-0.18	-0.25	-0.61	NA	-0.16	-0.22
1_6534466	1	6534466	6534681	PLEKHG5	-0.45	-0.24	-0.28	0.14	-0.08	-0.05	-0.14	0.04	-0.24	-0.46	-0.07	0.22	-0.05	-1.18	0.11	0.16	-0.23	-0.05	-0.18	-0.25	-0.61	-0.19	-0.16	-0.22
1_6535069	1	6535069	6535235	PLEKHG5	-0.45	-0.24	-0.28	0.14	-0.08	-0.05	-0.14	0.04	NA	-0.46	-0.07	0.22	-0.05	-1.18	0.11	0.16	-0.23	-0.05	-0.18	-0.25	-0.61	-0.19	-0.16	-0.22
1_6535888	1	6535888	6536208	PLEKHG5	-0.45	-0.24	-0.28	0.14	-0.08	-0.05	-0.14	0.04	NA	-0.46	-0.07	0.22	-0.05	-1.18	0.11	0.16	-0.23	-0.05	-0.18	-0.25	-0.61	-0.19	-0.16	-0.22
1_6537527	1	6537527	6537831	PLEKHG5	-0.45	-0.12	-0.28	0.14	-0.08	-0.05	-0.14	0.04	-0.24	-0.46	-0.07	0.22	-0.05	-1.18	0.11	0.16	-0.23	-0.05	-0.18	-0.25	-0.61	-0.19	-0.16	-0.22
1_6556922	1	6556922	6557145	PLEKHG5	-0.45	-0.12	-0.28	0.14	-0.08	-0.05	-0.14	0.04	-0.24	-0.46	-0.07	0.22	-0.05	-1.18	0.11	0.16	-0.23	-0.05	-0.18	-0.25	-0.61	-0.19	-0.16	-0.22
1_6579390	1	6579390	6579756	PLEKHG5	-0.45	-0.12	-0.28	0.14	-0.08	-0.05	-0.14	0.04	-0.24	-0.46	-0.07	0.22	-0.05	-1.18	0.11	0.16	-0.23	-0.05	-0.18	-0.25	-0.61	-0.19	-0.16	-0.22
1_6585890	1	6585890	6586094	NOL9	-0.45	-0.12	-0.28	0.14	-0.08	-0.05	-0.14	0.04	-0.24	-0.46	-0.07	0.22	-0.05	-1.18	0.11	0.16	-0.23	-0.05	-0.18	-0.25	-0.61	-0.19	-0.16	-0.22
1_6586762	1	6586762	6586979	NOL9	-0.45	-0.12	NA	0.14	-0.08	-0.05	-0.14	0.04	NA	-0.46	-0.07	0.22	-0.05	-1.18	0.11	0.16	-0.23	-0.05	-0.18	-0.25	-0.61	-0.19	-0.16	-0.22
1_6589061	1	6589061	6589286	NOL9	NA	NA	NA	NA	NA	NA	-0.14	NA	NA	-0.46	NA	NA	-0.05	NA	0.11	0.16	-0.23	NA	-0.18	-0.25	NA	-0.19	-0.16	-0.22
1_6591986	1	6591986	6592215	NOL9	-0.45	NA	NA	0.14	NA	NA	-0.14	NA	NA	-0.46	NA	0.22	-0.05	-1.18	0.11	0.16	-0.23	NA	-0.18	-0.25	NA	-0.19	-0.16	-0.22
1_6592539	1	6592539	6592806	NOL9	-0.45	-0.12	-0.28	0.14	-0.08	-0.05	-0.14	0.04	-0.24	-0.46	-0.07	0.22	-0.05	-1.18	0.11	0.16	-0.23	-0.05	-0.18	-0.25	-0.61	-0.19	-0.16	-0.22
1_6604915	1	6604915	6605250	NOL9	-0.45	-0.12	-0.28	0.14	-0.08	-0.05	-0.14	0.04	-0.24	-0.46	-0.07	0.22	-0.05	-1.18	0.11	0.16	-0.23	-0.05	-0.18	-0.25	-0.61	-0.19	-0.16	-0.22
1_6609648	1	6609648	6609840	NOL9	-0.45	NA	-0.28	0.14	-0.08	-0.05	-0.14	0.04	-0.24	-0.46	-0.07	0.22	-0.05	-1.18	0.11	0.16	-0.23	-0.05	-0.18	-0.25	-0.61	-0.19	-0.16	-0.22
1_6615273	1	6615273	6615444	TAS1R1	NA	NA	NA	NA	NA	NA	NA	NA	NA	NA	NA	NA	NA	NA	NA	NA	NA	NA	NA	NA	-0.61	NA	-0.16	-0.22
1_6615466	1	6615466	6615770	TAS1R1	-0.45	NA	NA	0.14	-0.08	NA	-0.14	0.04	NA	-0.46	-0.07	0.22	-0.05	-1.18	0.11	0.16	-0.23	-0.05	-0.18	-0.25	-0.61	-0.19	-0.16	-0.22
1_6630927	1	6630927	6631286	TAS1R1	-0.45	-0.12	-0.28	0.14	-0.08	-0.05	-0.14	0.04	-0.24	-0.46	-0.07	0.22	-0.05	-1.18	0.11	0.16	-0.23	-0.05	-0.18	-0.25	-0.61	-0.19	-0.16	-0.22
1_6634654	1	6634654	6635555	TAS1R1	-0.45	-0.12	-0.28	0.14	-0.08	-0.05	-0.14	0.04	-0.24	-0.46	-0.07	0.22	-0.05	-1.18	0.11	0.16	-0.23	-0.05	-0.18	-0.25	-0.61	-0.19	-0.16	-0.22
1_6636453	1	6636453	6636739	TAS1R1	-0.45	-0.12	-0.28	0.14	-0.08	-0.05	-0.14	0.04	-0.24	-0.46	-0.07	0.22	-0.05	-1.18	0.11	0.16	-0.23	-0.05	-0.18	-0.25	-0.61	-0.19	-0.16	-0.22
1_6636926	1	6636926	6637174	TAS1R1	-0.45	-0.12	-0.28	0.14	-0.08	-0.05	-0.14	0.04	-0.24	-0.46	-0.07	0.22	-0.05	-1.18	0.11	0.16	-0.23	-0.05	-0.18	-0.25	-0.61	-0.19	-0.16	-0.22
1_6638653	1	6638653	6639626	TAS1R1	-0.45	-0.12	-0.28	0.14	-0.08	-0.05	-0.14	0.04	-0.24	-0.46	-0.07	0.22	-0.05	-1.18	0.11	0.16	-0.23	-0.05	-0.18	-0.25	-0.61	-0.19	-0.05	-0.22
1_6640714	1	6640714	6641052	ZBTB48	-0.45	-0.12	-0.28	0.14	-0.08	-0.05	-0.14	0.04	-0.24	-0.46	-0.07	0.22	-0.05	-1.18	0.11	0.16	-0.23	-0.05	-0.18	-0.25	-0.61	-0.19	-0.05	-0.22
1_6641056	1	6641056	6641427	ZBTB48	-0.45	-0.12	-0.28	0.14	-0.08	-0.05	-0.14	0.04	-0.24	-0.46	-0.07	0.22	-0.05	-1.18	0.11	0.16	-0.23	-0.05	-0.18	-0.25	-0.61	-0.19	-0.05	-0.22
1_6642237	1	6642237	6642408	ZBTB48	-0.45	-0.12	-0.28	0.14	-0.08	-0.05	-0.14	0.04	-0.24	-0.46	-0.07	0.22	-0.05	-1.18	0.11	0.16	-0.23	-0.05	-0.18	-0.25	-0.61	-0.19	-0.05	-0.22
1_6645928	1	6645928	6646098	ZBTB48	NA	NA	NA	NA	NA	NA	-0.14	NA	NA	NA	NA	NA	NA	NA	NA	NA	NA	NA	NA	NA	NA	NA	-0.05	-0.22
1_6646757	1	6646757	6646877	ZBTB48	NA	NA	NA	0.14	NA	NA	-0.14	NA	NA	NA	NA	NA	NA	NA	0.11	NA	NA	NA	-0.18	-0.25	-0.61	NA	-0.05	NA
1_6646882	1	6646882	6647405	ZBTB48	-0.45	-0.12	-0.28	0.14	-0.08	-0.05	-0.14	0.04	-0.24	-0.46	-0.07	0.22	-0.05	-1.18	0.11	0.16	-0.23	-0.05	-0.18	-0.25	-0.61	-0.19	-0.05	-0.22
1_6648065	1	6648065	6648185	ZBTB48	NA	NA	NA	NA	NA	NA	-0.14	NA	NA	NA	NA	NA	NA	NA	NA	NA	NA	NA	NA	NA	NA	NA	NA	NA
1_6648188	1	6648188	6648438	ZBTB48	-0.45	-0.12	-0.28	0.14	-0.08	-0.05	-0.14	0.04	-0.24	-0.46	-0.07	0.22	-0.05	-1.18	0.11	0.16	-0.23	-0.05	-0.18	-0.25	-0.61	-0.19	-0.05	-0.22
1_6648777	1	6648777	6649242	ZBTB48	-0.45	-0.12	-0.28	0.14	-0.08	-0.05	-0.14	0.04	-0.24	-0.46	-0.07	0.22	-0.05	-1.18	0.11	0.16	-0.23	-0.05	-0.18	-0.25	-0.61	-0.19	-0.05	-0.22
1_6653464	1	6653464	6653758	KLHL21	-0.45	-0.12	-0.28	0.14	-0.08	-0.05	-0.14	0.04	-0.24	-0.46	-0.07	0.22	-0.05	-1.18	0.11	0.16	-0.23	-0.05	-0.18	-0.25	-0.61	-0.19	-0.05	-0.22
1_6659025	1	6659025	6659492	KLHL21	-0.45	-0.12	-0.28	0.14	-0.08	-0.05	-0.14	0.04	-0.24	-0.46	-0.07	0.22	-0.05	-1.18	0.11	0.16	-0.23	-0.05	-0.18	-0.25	-0.61	-0.19	-0.05	-0.22
1_6661857	1	6661857	6662895	KLHL21	-0.45	-0.12	-0.28	0.14	-0.08	-0.05	-0.14	0.04	-0.24	-0.46	-0.07	0.22	-0.05	-1.18	0.11	0.16	-0.23	-0.05	-0.18	-0.25	-0.61	-0.19	-0.05	-0.22
1_6679894	1	6679894	6680168	PHF13	-0.45	NA	-0.28	0.14	-0.08	-0.05	-0.14	0.04	NA	-0.46	-0.07	0.22	-0.05	-1.18	0.11	0.16	-0.23	-0.05	-0.18	-0.25	-0.61	-0.19	-0.05	-0.22
1_6680172	1	6680172	6680462	PHF13	-0.45	-0.12	-0.28	0.14	-0.08	-0.05	-0.14	0.04	-0.24	-0.46	-0.07	0.22	-0.05	-1.18	0.11	0.16	-0.23	-0.05	-0.18	-0.25	-0.61	-0.19	-0.05	-0.22
1_6681378	1	6681378	6681670	PHF13	-0.45	-0.12	-0.28	0.14	-0.08	-0.05	-0.14	0.04	-0.24	-0.46	-0.07	0.22	-0.05	-1.18	0.11	0.16	-0.23	-0.05	-0.18	-0.25	-0.61	-0.19	-0.05	-0.22
1_6688585	1	6688585	6688802	THAP3	-0.45	-0.12	-0.28	0.14	-0.08	-0.05	-0.14	0.04	NA	-0.46	-0.07	0.22	-0.05	-1.18	0.11	0.16	NA	-0.05	-0.18	-0.25	-0.61	NA	-0.05	-0.22
1_6692830	1	6692830	6692950	THAP3	-0.45	-0.12	NA	0.14	-0.08	-0.05	-0.14	0.04	NA	-0.46	-0.07	0.22	-0.05	-1.18	0.11	0.16	-0.23	-0.05	-0.18	-0.25	-0.61	-0.19	-0.05	-0.22
1_6692952	1	6692952	6693073	THAP3	-0.45	NA	NA	NA	NA	NA	-0.14	0.04	NA	-0.46	NA	0.22	-0.05	-1.18	0.11	0.16	-0.23	NA	-0.18	-0.25	-0.61	NA	-0.05	-0.22
1_6694580	1	6694580	6694847	DNAJC11	NA	NA	NA	NA	NA	NA	-0.14	NA	NA	NA	NA	NA	-0.05	NA	0.11	NA	NA	NA	-0.18	-0.25	-0.61	NA	-0.05	-0.22
1_6695643	1	6695643	6695810	DNAJC11	-0.45	NA	NA	0.14	NA	-0.05	-0.14	0.04	-0.24	-0.46	-0.07	0.22	-0.05	-1.18	0.11	0.16	-0.23	-0.05	-0.18	-0.25	-0.61	-0.19	-0.05	-0.22
1_6696171	1	6696171	6696356	DNAJC11	-0.45	NA	NA	0.14	-0.08	NA	-0.14	0.04	NA	-0.46	NA	NA	-0.05	-1.18	0.11	NA	-0.23	NA	-0.18	-0.25	-0.61	-0.19	-0.05	-0.22
1_6697305	1	6697305	6697471	DNAJC11	-0.45	-0.12	-0.28	0.14	-0.08	-0.05	-0.14	0.04	NA	-0.46	-0.07	0.22	-0.05	-1.18	0.11	0.16	-0.23	-0.05	-0.18	-0.25	-0.61	-0.19	-0.05	-0.22
1_6697473	1	6697473	6697593	DNAJC11	NA	NA	NA	NA	NA	NA	NA	NA	NA	NA	NA	NA	NA	NA	NA	NA	NA	NA	-0.18	NA	NA	NA	NA	NA
1_6698226	1	6698226	6698444	DNAJC11	-0.45	NA	NA	0.14	-0.08	NA	-0.14	0.04	NA	NA	NA	0.22	-0.05	-1.18	0.11	0.16	NA	-0.05	-0.18	-0.25	-0.61	NA	-0.05	-0.22
1_6704517	1	6704517	6704723	DNAJC11	-0.45	NA	NA	0.14	NA	NA	-0.14	0.04	NA	-0.46	NA	0.22	-0.05	NA	0.11	0.16	-0.23	NA	-0.18	-0.25	-0.61	-0.19	-0.05	-0.22
1_6704980	1	6704980	6705186	DNAJC11	NA	NA	NA	NA	NA	NA	-0.14	NA	NA	NA	NA	NA	NA	NA	0.11	NA	NA	NA	NA	NA	NA	-0.19	-0.05	NA
1_6705863	1	6705863	6705983	DNAJC11	-0.45	NA	NA	NA	NA	NA	-0.14	0.04	NA	NA	NA	0.22	-0.05	-1.18	0.11	0.16	NA	-0.05	-0.18	-0.25	-0.61	NA	-0.05	-0.22
1_6711513	1	6711513	6711692	DNAJC11	-0.45	NA	NA	NA	-0.08	NA	-0.14	0.04	NA	-0.46	NA	0.22	-0.05	-1.18	0.11	0.16	-0.23	-0.05	-0.18	-0.25	-0.61	-0.19	-0.05	-0.22
1_6712821	1	6712821	6713051	DNAJC11	-0.45	-0.12	-0.28	0.14	-0.08	-0.05	-0.14	0.04	-0.24	-0.46	-0.07	0.22	-0.05	-1.18	0.11	0.16	-0.23	-0.05	-0.18	-0.25	-0.61	-0.19	-0.05	-0.22
1_6713922	1	6713922	6714098	DNAJC11	-0.45	NA	-0.28	0.14	-0.08	-0.05	-0.14	0.04	NA	-0.46	-0.07	0.22	-0.05	-1.18	0.11	0.16	-0.23	-0.05	-0.18	-0.25	-0.61	-0.19	-0.05	-0.22
1_6727658	1	6727658	6727778	DNAJC11	-0.45	NA	NA	NA	NA	NA	-0.14	0.04	NA	-0.46	NA	NA	-0.05	-1.18	0.11	0.16	-0.23	NA	-0.18	-0.25	-0.61	-0.19	-0.05	-0.22
1_6738367	1	6738367	6738545	DNAJC11	-0.45	NA	NA	0.14	-0.08	-0.05	-0.14	0.04	NA	-0.46	-0.07	0.22	-0.05	-1.18	0.11	0.16	-0.23	-0.05	-0.18	-0.25	-0.61	-0.19	-0.05	-0.22
1_6761754	1	6761754	6761927	DNAJC11	-0.45	-0.12	-0.28	0.14	-0.08	-0.05	-0.14	0.04	NA	-0.46	-0.07	0.22	-0.05	-1.18	0.11	0.16	-0.23	-0.05	-0.18	-0.25	-0.61	NA	-0.05	-0.22
1_6867003	1	6867003	6867183	CAMTA1	NA	NA	NA	NA	NA	NA	-0.14	NA	NA	-0.46	NA	NA	-0.05	-1.18	0.11	NA	-0.23	NA	-0.18	-0.25	-0.61	-0.19	-0.05	-0.22
1_6880226	1	6880226	6880398	CAMTA1	NA	NA	NA	NA	NA	NA	-0.14	NA	NA	-0.46	NA	NA	NA	NA	0.11	NA	-0.23	NA	-0.18	-0.25	NA	-0.19	-0.05	-0.22
1_6885024	1	6885024	6885314	CAMTA1	NA	NA	NA	NA	NA	NA	-0.14	0.04	NA	NA	-0.07	NA	-0.05	NA	0.11	NA	NA	-0.05	-0.18	-0.25	-0.61	NA	-0.05	-0.22
1_6931697	1	6931697	6931982	CAMTA1	-0.45	NA	NA	0.14	NA	-0.05	-0.14	0.04	-0.24	-0.46	-0.07	0.22	-0.05	-1.18	0.11	0.16	NA	-0.05	-0.18	-0.25	-0.61	-0.19	-0.05	-0.22
1_6947647	1	6947647	6947767	CAMTA1	-0.45	NA	NA	0.14	-0.08	NA	-0.14	0.04	NA	NA	NA	NA	-0.05	-1.18	0.11	NA	NA	-0.05	-0.18	-0.25	-0.61	NA	-0.05	-0.22
1_6947771	1	6947771	6947915	CAMTA1	-0.45	NA	NA	NA	NA	NA	-0.14	NA	NA	NA	NA	NA	NA	NA	0.11	NA	NA	NA	-0.18	-0.25	NA	NA	NA	-0.22
1_7151350	1	7151350	7151555	CAMTA1	-0.45	NA	NA	0.14	-0.08	-0.05	-0.14	0.04	NA	-0.46	-0.07	0.22	-0.05	-1.18	0.11	0.16	-0.23	-0.05	-0.18	-0.25	-0.61	-0.19	-0.05	-0.22
1_7202117	1	7202117	7202351	CAMTA1	NA	NA	NA	NA	NA	NA	-0.14	NA	NA	NA	NA	NA	-0.05	-1.18	0.11	NA	NA	NA	-0.18	NA	-0.61	NA	-0.05	-0.22
1_7309532	1	7309532	7309703	CAMTA1	-0.45	NA	NA	0.14	NA	NA	-0.14	NA	NA	-0.46	NA	0.22	-0.05	-1.18	0.11	NA	-0.23	-0.05	-0.18	-0.25	-0.61	-0.19	-0.05	-0.22
1_7527802	1	7527802	7528005	CAMTA1	-0.45	-0.12	-0.28	0.14	-0.08	-0.05	-0.14	0.04	-0.24	-0.46	-0.07	0.22	-0.05	-1.18	0.11	0.16	-0.23	-0.05	-0.18	-0.25	-0.61	-0.19	-0.05	-0.22
1_7700440	1	7700440	7700627	CAMTA1	NA	NA	NA	NA	NA	NA	NA	NA	-0.24	-0.46	-0.07	NA	NA	NA	NA	NA	-0.23	NA	NA	NA	NA	-0.19	NA	NA
1_7721730	1	7721730	7721898	CAMTA1	-0.45	NA	-0.28	0.14	NA	-0.05	-0.14	NA	-0.24	-0.46	-0.07	NA	NA	-1.18	0.11	NA	-0.23	-0.05	NA	-0.25	NA	-0.19	-0.05	-0.22
1_7723324	1	7723324	7725406	CAMTA1	-0.45	-0.12	-0.28	0.14	-0.08	-0.05	-0.14	0.04	-0.24	-0.46	-0.07	0.22	-0.05	-1.18	0.11	0.16	-0.23	-0.05	-0.18	-0.25	-0.61	-0.19	-0.05	-0.22
1_7730931	1	7730931	7731260	CAMTA1	-0.45	-0.12	-0.28	0.14	-0.08	-0.05	-0.14	0.04	-0.24	-0.46	-0.07	0.22	-0.05	-1.18	0.11	0.16	-0.23	-0.05	-0.18	-0.25	-0.61	-0.19	-0.05	-0.22
1_7737619	1	7737619	7737880	CAMTA1	NA	NA	NA	NA	-0.08	NA	NA	NA	NA	-0.46	-0.07	NA	NA	NA	NA	NA	-0.23	-0.05	NA	NA	-0.61	-0.19	NA	-0.22
1_7792451	1	7792451	7792625	CAMTA1	-0.45	-0.12	-0.28	0.14	-0.08	-0.05	-0.14	0.04	NA	-0.46	-0.07	0.22	-0.05	-1.18	0.11	0.16	-0.23	-0.05	-0.18	-0.25	-0.61	-0.19	-0.05	-0.22
1_7796357	1	7796357	7796709	CAMTA1	-0.45	-0.12	-0.28	0.14	-0.08	-0.05	-0.14	0.04	-0.24	-0.46	-0.07	0.22	-0.05	-1.18	0.11	0.16	-0.23	-0.05	-0.18	-0.25	-0.61	-0.19	-0.05	-0.22
1_7797167	1	7797167	7797688	CAMTA1	-0.45	-0.12	-0.28	0.14	-0.08	-0.05	-0.14	0.04	-0.24	-0.46	-0.07	0.22	-0.05	-1.18	0.11	0.16	-0.23	-0.05	-0.18	-0.25	-0.61	-0.19	-0.05	-0.22
1_7798004	1	7798004	7798646	CAMTA1	-0.45	-0.12	-0.28	0.14	-0.08	-0.05	-0.14	0.04	-0.24	-0.46	-0.07	0.22	-0.05	-1.18	0.11	0.16	-0.23	-0.05	-0.18	-0.25	-0.61	-0.19	-0.05	-0.22
1_7804838	1	7804838	7805204	CAMTA1	-0.45	-0.12	-0.28	0.14	-0.08	-0.05	-0.14	0.04	-0.24	-0.46	-0.07	0.22	-0.05	-1.18	0.11	0.16	-0.23	-0.05	-0.18	-0.25	-0.61	-0.19	-0.05	-0.22
1_7805862	1	7805862	7806189	CAMTA1	-0.45	-0.12	-0.28	0.14	NA	-0.05	-0.14	0.04	-0.24	-0.46	-0.07	0.22	-0.05	-1.18	0.11	0.16	-0.23	-0.05	-0.18	-0.25	-0.61	-0.19	-0.05	-0.22
1_7807741	1	7807741	7807939	CAMTA1	-0.45	NA	NA	0.14	NA	NA	-0.14	NA	NA	-0.46	-0.07	0.22	-0.05	-1.18	0.11	0.16	-0.23	-0.05	-0.18	-0.25	-0.61	-0.19	-0.05	-0.22
1_7809797	1	7809797	7809966	CAMTA1	-0.45	NA	-0.28	0.14	-0.08	-0.05	-0.14	0.04	-0.24	-0.46	-0.07	0.22	-0.05	-1.18	0.11	0.16	-0.23	-0.05	-0.18	-0.25	-0.61	-0.19	-0.05	-0.22
1_7810996	1	7810996	7811203	CAMTA1	-0.45	-0.12	-0.28	0.14	-0.08	-0.05	-0.14	0.04	-0.24	-0.46	-0.07	0.22	-0.05	-1.18	0.11	0.16	-0.23	-0.05	-0.18	-0.25	-0.61	-0.19	-0.05	-0.22
1_7811229	1	7811229	7811485	CAMTA1	-0.45	-0.12	-0.28	0.14	-0.08	-0.05	-0.14	0.04	-0.24	-0.46	-0.07	0.22	-0.05	-1.18	0.11	0.16	-0.23	-0.05	-0.18	-0.25	-0.61	-0.19	-0.05	-0.22
1_7812486	1	7812486	7812681	CAMTA1	-0.45	NA	-0.28	0.14	-0.08	-0.05	-0.14	0.04	-0.24	-0.46	-0.07	0.22	-0.05	-1.18	0.11	0.16	-0.23	-0.05	-0.18	-0.25	-0.61	-0.19	-0.05	-0.22
1_7815623	1	7815623	7815850	CAMTA1	-0.45	-0.12	-0.28	0.14	-0.08	-0.05	-0.14	0.04	-0.24	-0.46	-0.07	0.22	-0.05	-1.18	0.11	0.16	-0.23	-0.05	-0.18	-0.25	-0.61	-0.19	-0.05	-0.22
1_7826485	1	7826485	7826606	CAMTA1	-0.45	NA	-0.28	0.14	-0.08	-0.05	-0.14	0.04	-0.24	-0.46	-0.07	0.22	-0.05	-1.18	0.11	0.16	-0.23	-0.05	-0.18	-0.25	-0.61	-0.19	-0.05	-0.22
1_7831326	1	7831326	7831507	VAMP3	NA	NA	NA	0.14	NA	NA	-0.14	NA	NA	NA	NA	NA	-0.05	NA	0.11	NA	NA	NA	-0.18	-0.25	-0.61	NA	-0.05	-0.22
1_7833412	1	7833412	7833598	VAMP3	-0.45	-0.12	-0.28	0.14	-0.08	-0.05	-0.14	0.04	-0.24	-0.46	-0.07	0.22	-0.05	-1.18	0.11	0.16	-0.23	-0.05	-0.18	-0.25	-0.61	-0.19	-0.05	-0.22
1_7838120	1	7838120	7838298	VAMP3	-0.45	-0.12	-0.28	0.14	-0.08	-0.05	-0.14	0.04	-0.24	-0.46	-0.07	0.22	-0.05	-1.18	0.11	0.16	-0.23	-0.05	-0.18	-0.25	-0.61	-0.19	-0.05	-0.22
1_7839536	1	7839536	7839766	VAMP3	-0.45	-0.12	-0.28	0.14	-0.08	-0.05	-0.14	0.04	-0.24	-0.46	-0.07	0.22	-0.05	-1.18	0.11	0.16	-0.23	-0.05	-0.18	-0.25	-0.61	-0.19	-0.05	-0.22
1_7844949	1	7844949	7845161	PER3	NA	NA	NA	NA	NA	NA	NA	NA	NA	NA	NA	NA	NA	NA	NA	NA	NA	NA	NA	NA	NA	NA	NA	-0.22
1_7845416	1	7845416	7845632	PER3	-0.45	NA	NA	0.14	-0.08	NA	-0.14	NA	NA	-0.46	NA	NA	-0.05	-1.18	0.11	0.16	-0.23	-0.05	-0.18	-0.25	-0.61	-0.19	-0.05	-0.22
1_7846735	1	7846735	7846974	PER3	-0.45	-0.12	NA	0.14	NA	NA	-0.14	0.04	NA	-0.46	NA	0.22	-0.05	-1.18	0.11	0.16	-0.23	-0.05	-0.18	-0.25	-0.61	-0.19	-0.05	-0.22
1_7848122	1	7848122	7848242	PER3	-0.45	NA	NA	0.14	NA	-0.05	-0.14	0.04	NA	-0.46	-0.07	NA	-0.05	-1.18	0.11	0.16	-0.23	-0.05	-0.18	-0.25	-0.61	-0.19	-0.05	-0.22
1_7848245	1	7848245	7848365	PER3	NA	NA	NA	NA	NA	NA	NA	NA	NA	NA	NA	NA	NA	NA	NA	NA	NA	NA	NA	NA	NA	-0.19	NA	NA
1_7853923	1	7853923	7854150	PER3	-0.45	-0.12	-0.28	0.14	-0.08	-0.05	-0.14	0.04	-0.24	-0.46	-0.07	0.22	-0.05	-1.18	0.11	0.16	-0.23	-0.05	-0.18	-0.25	-0.61	-0.19	-0.05	-0.22
1_7858562	1	7858562	7858769	PER3	-0.45	-0.12	-0.28	0.14	-0.08	-0.05	-0.14	0.04	-0.24	-0.46	-0.07	0.22	-0.05	-1.18	0.11	0.16	-0.23	-0.05	-0.18	-0.25	-0.61	-0.19	-0.05	-0.22
1_7863047	1	7863047	7863251	PER3	NA	NA	NA	NA	NA	NA	-0.14	NA	NA	NA	NA	NA	NA	NA	0.11	NA	NA	NA	-0.18	-0.25	-0.61	-0.19	-0.05	-0.22
1_7863747	1	7863747	7863913	PER3	-0.45	-0.12	NA	0.14	-0.08	-0.05	-0.14	0.04	-0.24	-0.46	-0.07	0.22	-0.05	-1.18	0.11	0.16	-0.23	-0.05	-0.18	-0.25	-0.61	-0.19	-0.05	-0.22
1_7870480	1	7870480	7870655	PER3	NA	NA	NA	NA	NA	NA	NA	NA	NA	NA	NA	NA	NA	NA	0.11	NA	NA	NA	NA	NA	NA	NA	NA	-0.22
1_7879335	1	7879335	7879557	PER3	NA	NA	NA	NA	NA	NA	-0.14	NA	NA	-0.46	NA	NA	NA	NA	0.11	NA	-0.23	NA	-0.18	-0.25	NA	-0.19	-0.05	NA
1_7880081	1	7880081	7880316	PER3	-0.45	NA	-0.28	0.14	-0.08	-0.05	-0.14	0.04	-0.24	-0.46	-0.07	0.22	-0.05	-1.18	0.11	0.16	-0.23	-0.05	-0.18	-0.25	-0.61	-0.19	-0.05	-0.22
1_7880530	1	7880530	7880770	PER3	NA	NA	NA	0.14	NA	NA	-0.14	NA	NA	-0.46	NA	NA	NA	-1.18	0.11	NA	-0.23	NA	-0.18	-0.25	NA	-0.19	-0.05	-0.22
1_7886484	1	7886484	7886760	PER3	-0.45	NA	NA	0.14	-0.08	NA	-0.14	0.04	-0.24	-0.46	-0.07	0.22	-0.05	-1.18	0.11	0.16	-0.23	-0.05	-0.18	-0.25	-0.61	-0.19	-0.05	-0.22
1_7887148	1	7887148	7887903	PER3	-0.45	-0.12	-0.28	0.14	-0.08	-0.05	-0.14	0.04	-0.24	-0.46	-0.07	0.22	-0.05	-1.18	0.11	0.16	-0.23	-0.05	-0.18	-0.25	-0.61	-0.19	-0.05	-0.22
1_7889840	1	7889840	7889970	PER3	-0.45	NA	-0.28	NA	-0.08	NA	-0.14	0.04	NA	-0.46	-0.07	0.22	-0.05	-1.18	0.11	0.16	-0.23	-0.05	-0.18	-0.25	-0.61	-0.19	-0.05	-0.22
1_7890058	1	7890058	7890265	PER3	NA	-0.12	-0.28	0.14	-0.08	-0.05	-0.14	0.04	-0.24	-0.46	-0.07	0.22	-0.05	-1.18	0.11	0.16	-0.23	-0.05	-0.18	-0.25	-0.61	-0.19	-0.05	-0.22
1_7897050	1	7897050	7897236	PER3	NA	NA	NA	NA	NA	NA	NA	NA	NA	-0.46	NA	NA	NA	NA	NA	0.16	-0.23	NA	-0.18	-0.25	-0.61	-0.19	-0.05	-0.22
1_7902657	1	7902657	7902894	PER3	-0.45	NA	NA	0.14	NA	-0.05	-0.14	0.04	NA	-0.46	-0.07	NA	-0.05	-1.18	0.11	0.16	NA	NA	-0.18	-0.25	-0.61	-0.19	-0.05	-0.22
1_7906448	1	7906448	7906569	UTS2	NA	NA	NA	NA	NA	NA	-0.14	NA	NA	NA	NA	NA	NA	NA	0.11	NA	NA	NA	-0.18	-0.25	-0.61	NA	-0.05	-0.22
1_7906738	1	7906738	7906911	UTS2	-0.45	-0.12	-0.28	0.14	-0.08	-0.05	-0.14	0.04	-0.24	-0.46	-0.07	0.22	-0.05	-1.18	0.11	0.16	-0.23	-0.05	-0.18	-0.25	-0.61	-0.19	-0.05	-0.22
1_7907787	1	7907787	7907966	UTS2	-0.45	NA	NA	0.14	NA	NA	-0.14	0.04	NA	-0.46	-0.07	NA	-0.05	-1.18	0.11	0.16	-0.23	-0.05	-0.18	-0.25	NA	-0.19	-0.05	-0.22
1_7909558	1	7909558	7909797	UTS2	NA	NA	NA	NA	NA	NA	-0.14	NA	NA	-0.46	NA	NA	NA	NA	0.11	NA	NA	NA	NA	-0.25	NA	NA	-0.05	-0.22
1_7910834	1	7910834	7911029	UTS2	NA	NA	NA	NA	NA	NA	NA	NA	NA	-0.46	NA	NA	NA	NA	NA	NA	NA	NA	NA	NA	NA	NA	NA	-0.22
1_7912968	1	7912968	7913161	UTS2	NA	NA	NA	NA	NA	NA	-0.14	NA	NA	-0.46	NA	NA	NA	NA	NA	NA	-0.23	NA	-0.18	-0.25	-0.61	-0.19	-0.05	-0.22
1_7913343	1	7913343	7913563	UTS2	-0.45	NA	-0.28	0.14	-0.08	-0.05	-0.14	0.04	-0.24	-0.46	-0.07	0.22	-0.05	-1.18	0.11	0.16	-0.23	-0.05	-0.18	-0.25	-0.61	-0.19	-0.05	-0.22
1_7980673	1	7980673	7981027	TNFRSF9	-0.45	-0.12	-0.28	0.14	-0.08	-0.05	-0.14	0.04	NA	-0.46	-0.07	0.22	-0.05	-1.18	0.11	0.16	-0.23	-0.05	-0.18	NA	-0.61	-0.19	-0.05	-0.22
1_7993202	1	7993202	7993431	TNFRSF9	-0.45	NA	NA	0.14	-0.08	-0.05	-0.14	0.04	-0.24	-0.46	-0.07	0.22	-0.05	-1.18	0.11	0.16	-0.23	-0.05	-0.18	-0.25	-0.61	-0.19	-0.05	-0.22
1_7994995	1	7994995	7995237	TNFRSF9	-0.45	-0.12	-0.28	0.14	-0.08	-0.05	-0.14	0.04	-0.24	-0.46	-0.07	0.22	-0.05	-1.18	0.11	0.16	-0.23	-0.05	-0.18	-0.25	-0.61	-0.19	-0.05	-0.22
1_7997656	1	7997656	7997863	TNFRSF9	NA	NA	NA	NA	NA	NA	NA	NA	NA	NA	NA	NA	NA	NA	0.11	NA	NA	NA	NA	NA	NA	NA	-0.05	NA
1_7998207	1	7998207	7998441	TNFRSF9	-0.45	NA	NA	0.14	-0.08	NA	-0.14	0.04	-0.24	-0.46	-0.07	0.22	-0.05	-1.18	0.11	0.16	-0.23	NA	-0.18	-0.25	-0.61	-0.19	-0.05	-0.22
1_7998768	1	7998768	7998954	TNFRSF9	-0.45	NA	NA	0.14	NA	NA	-0.14	0.04	NA	-0.46	NA	NA	-0.05	NA	0.11	NA	-0.23	-0.05	-0.18	-0.25	-0.61	-0.19	-0.05	-0.22
1_7999873	1	7999873	8000183	TNFRSF9	-0.45	-0.12	-0.28	0.14	-0.08	-0.05	-0.14	0.04	-0.24	-0.46	-0.07	0.22	-0.05	-1.18	0.11	0.16	-0.23	-0.05	-0.18	-0.25	-0.61	-0.19	-0.05	-0.22
1_8022813	1	8022813	8022981	PARK7	-0.45	-0.12	NA	0.14	NA	-0.05	-0.14	0.04	-0.24	-0.46	-0.07	0.22	-0.05	-1.18	0.11	0.16	-0.23	-0.05	-0.18	-0.25	-0.61	-0.19	-0.05	-0.22
1_8025261	1	8025261	8025570	PARK7	-0.45	NA	NA	0.14	-0.08	-0.05	-0.14	0.04	-0.24	-0.46	-0.07	0.22	-0.05	-1.18	0.11	0.16	-0.23	NA	-0.18	-0.25	-0.61	-0.19	-0.05	-0.22
1_8030831	1	8030831	8031173	PARK7	-0.45	-0.12	-0.28	0.14	-0.08	-0.05	-0.14	0.04	-0.24	-0.46	-0.07	0.22	-0.05	-1.18	0.11	0.16	-0.23	-0.05	-0.18	-0.25	-0.61	-0.19	-0.05	-0.22
1_8037611	1	8037611	8037800	PARK7	-0.45	-0.12	-0.28	0.14	-0.08	-0.05	-0.14	0.04	-0.24	-0.46	-0.07	0.22	-0.05	-1.18	0.11	0.16	-0.23	-0.05	-0.18	-0.25	-0.61	-0.19	-0.05	-0.22
1_8044892	1	8044892	8045076	PARK7	-0.45	-0.12	NA	0.14	-0.08	-0.05	-0.14	0.04	-0.24	-0.46	-0.07	0.22	-0.05	-1.18	0.11	0.16	-0.23	-0.05	-0.18	-0.25	-0.61	-0.19	-0.05	-0.22
1_8045127	1	8045127	8045294	PARK7	-0.45	NA	NA	0.14	-0.08	-0.05	-0.14	0.04	NA	-0.46	-0.07	0.22	-0.05	-1.18	0.11	0.16	-0.23	-0.05	-0.18	-0.25	-0.61	-0.19	-0.05	-0.22
1_8073078	1	8073078	8074509	ERRFI1	-0.45	-0.12	-0.28	0.14	-0.08	-0.05	-0.14	0.04	-0.24	-0.46	-0.07	0.22	-0.05	-1.18	0.11	0.16	-0.23	-0.05	-0.18	-0.25	-0.61	-0.19	-0.05	-0.22
1_8075295	1	8075295	8075785	ERRFI1	-0.45	-0.12	-0.28	0.14	-0.08	-0.05	-0.14	0.04	-0.24	-0.46	-0.07	0.22	-0.05	-1.18	0.11	0.16	-0.23	-0.05	-0.18	-0.25	-0.61	-0.19	-0.05	-0.22
1_8384411	1	8384411	8384576	SLC45A1	-0.45	NA	-0.28	0.14	-0.08	NA	-0.14	0.04	NA	-0.46	NA	0.22	-0.05	-1.18	0.11	0.16	-0.23	-0.05	-0.18	-0.25	-0.61	NA	-0.05	-0.22
1_8384581	1	8384581	8384770	SLC45A1	-0.45	NA	NA	0.14	NA	NA	-0.14	0.04	NA	-0.46	NA	0.22	-0.05	-1.18	0.11	0.16	-0.23	-0.05	-0.18	-0.25	-0.61	NA	-0.05	-0.22
1_8385357	1	8385357	8385526	SLC45A1	NA	NA	NA	NA	NA	NA	-0.14	NA	NA	NA	NA	NA	NA	NA	0.11	NA	NA	NA	-0.18	-0.25	-0.61	NA	NA	NA
1_8385837	1	8385837	8386054	SLC45A1	-0.45	NA	-0.28	0.14	-0.08	-0.05	-0.14	0.04	-0.24	-0.46	-0.07	0.22	-0.05	-1.18	0.11	0.16	-0.23	-0.05	-0.18	-0.25	-0.61	-0.19	-0.05	-0.22
1_8390254	1	8390254	8391009	SLC45A1	-0.45	-0.12	-0.28	0.14	-0.08	-0.05	-0.14	0.04	-0.24	-0.46	-0.07	0.22	-0.05	-1.18	0.11	0.16	-0.23	-0.05	-0.18	-0.25	-0.61	-0.19	-0.05	-0.22
1_8395423	1	8395423	8395616	SLC45A1	-0.45	-0.12	-0.28	0.14	-0.08	-0.05	-0.14	0.04	-0.24	-0.46	-0.07	0.22	-0.05	-1.18	0.11	0.16	-0.23	-0.05	-0.18	-0.25	-0.61	-0.19	-0.05	-0.22
1_8397804	1	8397804	8398026	SLC45A1	-0.45	NA	NA	NA	NA	NA	-0.14	NA	NA	-0.46	NA	0.22	-0.05	NA	0.11	0.16	-0.23	NA	-0.18	-0.25	-0.61	-0.19	-0.05	-0.22
1_8399592	1	8399592	8399799	SLC45A1	-0.45	-0.12	-0.28	0.14	-0.08	-0.05	-0.14	0.04	-0.24	-0.46	-0.07	0.22	-0.05	-1.18	0.11	0.16	-0.23	-0.05	-0.18	-0.25	-0.61	-0.19	-0.05	-0.22
1_8403781	1	8403781	8404067	SLC45A1	-0.45	-0.12	-0.28	0.14	-0.08	-0.05	-0.14	0.04	-0.24	-0.46	-0.07	0.22	-0.05	-1.18	0.11	0.16	-0.23	-0.05	-0.18	-0.25	-0.61	-0.19	-0.05	-0.22
1_8415079	1	8415079	8415250	RERE	-0.45	NA	NA	0.14	NA	-0.05	-0.14	0.04	-0.24	-0.46	-0.07	0.22	-0.05	-1.18	0.11	0.16	-0.23	-0.05	-0.18	-0.25	-0.61	-0.19	-0.05	-0.22
1_8416273	1	8416273	8416393	RERE	NA	NA	NA	NA	NA	NA	NA	NA	NA	NA	NA	NA	NA	NA	NA	NA	NA	NA	NA	NA	-0.61	NA	-0.05	NA
1_8418280	1	8418280	8418996	RERE	-0.45	-0.12	-0.28	0.14	-0.08	-0.05	-0.14	0.04	-0.24	-0.46	-0.07	0.22	-0.05	-1.18	0.11	0.16	-0.23	-0.05	-0.18	-0.25	-0.61	-0.19	-0.05	-0.22
1_8419877	1	8419877	8420502	RERE	-0.45	-0.12	-0.28	0.14	-0.08	-0.05	-0.14	0.04	-0.24	-0.46	-0.07	0.22	-0.05	-1.18	0.11	0.16	-0.23	-0.05	-0.18	-0.25	-0.61	-0.19	-0.05	-0.22
1_8420556	1	8420556	8421574	RERE	-0.45	-0.12	-0.28	0.14	-0.08	-0.05	-0.14	0.04	-0.24	-0.46	-0.07	0.22	-0.05	-1.18	0.11	0.16	-0.23	-0.05	-0.18	-0.25	-0.61	-0.19	-0.05	-0.22
1_8424137	1	8424137	8424334	RERE	-0.45	NA	NA	0.14	-0.08	-0.05	-0.14	0.04	NA	NA	NA	0.22	-0.05	-1.18	0.11	0.16	NA	-0.05	-0.18	-0.25	-0.61	-0.19	-0.05	-0.22
1_8424690	1	8424690	8424919	RERE	-0.45	-0.12	-0.28	0.14	-0.08	-0.05	-0.14	0.04	-0.24	NA	-0.07	0.22	-0.05	-1.18	0.11	0.16	NA	-0.05	-0.18	-0.25	-0.61	NA	-0.05	-0.22
1_8425825	1	8425825	8426048	RERE	NA	NA	NA	NA	NA	NA	-0.14	NA	NA	NA	NA	NA	NA	NA	NA	NA	NA	NA	-0.18	-0.25	-0.61	NA	-0.05	-0.22
1_8440753	1	8440753	8441102	RERE	-0.45	-0.12	-0.28	0.14	-0.08	-0.05	-0.14	0.04	-0.24	-0.46	-0.07	0.22	-0.05	-1.18	0.11	0.16	-0.23	-0.05	-0.18	-0.25	-0.61	-0.19	-0.05	-0.22
1_8482670	1	8482670	8482891	RERE	NA	NA	NA	NA	NA	NA	-0.14	NA	NA	NA	NA	NA	NA	NA	0.11	NA	NA	NA	-0.18	NA	-0.61	NA	-0.05	-0.22
1_8525735	1	8525735	8526107	RERE	-0.45	-0.12	-0.28	0.14	-0.08	-0.05	-0.14	0.04	-0.24	-0.46	-0.07	0.22	-0.05	-1.18	0.11	0.16	-0.23	-0.05	-0.18	-0.25	-0.61	-0.19	-0.05	-0.22
1_8557407	1	8557407	8557635	RERE	NA	NA	NA	NA	NA	NA	-0.14	NA	NA	-0.46	NA	NA	NA	NA	NA	NA	-0.23	NA	-0.18	-0.25	NA	-0.19	-0.05	NA
1_8568606	1	8568606	8568784	RERE	-0.45	NA	-0.28	0.14	-0.08	-0.05	-0.14	0.04	-0.24	-0.46	-0.07	0.22	-0.05	-1.18	0.11	0.16	-0.23	-0.05	-0.18	-0.25	-0.61	-0.19	-0.05	-0.22
1_8585695	1	8585695	8585924	RERE	-0.45	NA	NA	0.14	NA	NA	-0.14	0.04	NA	-0.46	NA	0.22	-0.05	-1.18	0.11	0.16	-0.23	-0.05	-0.18	-0.25	-0.61	-0.19	-0.05	-0.22
1_8601262	1	8601262	8601487	RERE	-0.45	-0.12	NA	0.14	NA	-0.05	-0.14	0.04	NA	-0.46	-0.07	0.22	-0.05	-1.18	0.11	0.16	-0.23	-0.05	-0.18	-0.25	-0.61	-0.19	-0.05	-0.22
1_8617486	1	8617486	8617669	RERE	-0.45	NA	NA	0.14	NA	-0.05	-0.14	0.04	NA	-0.46	-0.07	0.22	-0.05	-1.18	0.11	0.16	-0.23	-0.05	-0.18	-0.25	-0.61	-0.19	-0.05	-0.22
1_8715951	1	8715951	8716110	RERE	-0.45	-0.12	-0.28	0.14	-0.08	-0.05	-0.14	0.04	-0.24	-0.46	-0.07	0.22	-0.05	-1.18	0.11	0.16	-0.23	-0.05	-0.18	-0.25	-0.61	-0.19	-0.05	-0.22
1_8923173	1	8923173	8923374	ENO1	-0.45	NA	NA	NA	NA	NA	-0.14	0.04	NA	-0.46	NA	0.22	-0.05	-1.18	0.11	NA	NA	NA	-0.18	-0.25	-0.61	-0.19	-0.05	-0.22
1_8923892	1	8923892	8924092	ENO1	-0.45	-0.12	-0.28	0.14	-0.08	-0.05	-0.14	0.04	-0.24	-0.46	-0.07	0.22	-0.05	-1.18	0.11	0.16	-0.23	-0.05	-0.18	-0.25	-0.61	-0.19	-0.05	-0.22
1_8927938	1	8927938	8928058	ENO1	NA	NA	NA	NA	NA	NA	NA	NA	NA	NA	NA	NA	NA	NA	NA	NA	NA	NA	NA	NA	NA	NA	NA	-0.22
1_8934940	1	8934940	8935063	ENO1	-0.45	NA	NA	0.14	-0.08	-0.05	-0.14	0.04	NA	-0.46	-0.07	0.22	-0.05	-1.18	0.11	0.16	-0.23	-0.05	-0.18	-0.25	-0.61	-0.19	-0.05	-0.22
1_8938627	1	8938627	8938801	ENO1	-0.45	-0.12	NA	0.14	-0.08	-0.05	-0.14	0.04	NA	NA	-0.07	0.22	-0.05	-1.18	0.11	0.16	NA	-0.05	-0.18	-0.25	-0.61	NA	-0.05	-0.22
1_9005893	1	9005893	9006017	CA6	-0.45	NA	NA	NA	NA	NA	-0.14	0.04	NA	NA	NA	0.22	-0.05	-1.18	0.11	0.16	NA	-0.05	-0.18	-0.25	-0.61	NA	-0.05	-0.22
1_9009294	1	9009294	9009508	CA6	-0.45	-0.12	NA	0.14	-0.08	-0.05	-0.14	0.04	NA	-0.46	NA	0.22	-0.05	-1.18	0.11	0.16	NA	-0.05	-0.18	-0.25	-0.61	NA	-0.05	-0.22
1_9011416	1	9011416	9011710	CA6	-0.45	-0.12	-0.28	0.14	-0.08	-0.05	-0.14	0.04	-0.24	-0.46	-0.07	0.22	-0.05	-1.18	0.11	0.16	-0.23	-0.05	-0.18	-0.25	-0.61	-0.19	-0.05	-0.22
1_9017153	1	9017153	9017356	CA6	-0.45	NA	NA	0.14	-0.08	-0.05	-0.14	0.04	NA	NA	-0.07	0.22	-0.05	-1.18	0.11	0.16	NA	-0.05	-0.18	-0.25	-0.61	NA	-0.05	-0.22
1_9018928	1	9018928	9019111	CA6	-0.45	-0.12	-0.28	0.14	NA	NA	-0.14	0.04	NA	-0.46	-0.07	0.22	-0.05	-1.18	0.11	0.16	-0.23	-0.05	-0.18	-0.25	-0.61	-0.19	-0.05	-0.22
1_9022554	1	9022554	9022723	CA6	NA	NA	NA	NA	NA	NA	NA	NA	NA	NA	NA	NA	NA	NA	NA	NA	-0.23	NA	NA	-0.25	-0.61	-0.19	NA	-0.22
1_9027683	1	9027683	9027896	CA6	-0.45	NA	NA	NA	NA	NA	-0.14	NA	NA	NA	NA	NA	NA	NA	0.11	NA	-0.23	NA	-0.18	-0.25	-0.61	-0.19	-0.05	-0.22
1_9030864	1	9030864	9031089	CA6	-0.45	NA	NA	0.14	NA	NA	-0.14	NA	NA	-0.46	NA	0.22	-0.05	NA	0.11	NA	-0.23	NA	-0.18	-0.25	-0.61	-0.19	-0.05	-0.22
1_9034599	1	9034599	9034839	CA6	-0.45	-0.12	-0.28	0.14	-0.08	-0.05	-0.14	0.04	-0.24	-0.46	-0.07	0.22	-0.05	-1.18	0.11	0.16	-0.23	-0.05	-0.18	-0.25	-0.61	-0.19	-0.05	-0.22
1_9063401	1	9063401	9063573	SLC2A7	-0.45	NA	NA	0.14	NA	-0.05	-0.14	0.04	-0.24	-0.46	-0.07	0.22	-0.05	-1.18	0.11	0.16	-0.23	-0.05	-0.18	-0.25	-0.61	-0.19	-0.05	-0.22
1_9064723	1	9064723	9064921	SLC2A7	NA	NA	NA	NA	NA	NA	-0.14	NA	NA	NA	NA	NA	NA	NA	NA	NA	NA	NA	NA	NA	NA	NA	NA	NA
1_9067267	1	9067267	9067476	SLC2A7	-0.45	NA	NA	NA	NA	NA	-0.14	NA	NA	NA	NA	0.22	NA	NA	0.11	NA	NA	NA	-0.18	-0.25	NA	NA	-0.05	-0.22
1_9070091	1	9070091	9070306	SLC2A7	NA	NA	NA	NA	NA	NA	NA	NA	NA	NA	NA	NA	NA	NA	NA	NA	NA	NA	NA	NA	NA	NA	-0.05	NA
1_9074670	1	9074670	9074889	SLC2A7	-0.45	NA	NA	NA	NA	NA	-0.14	0.04	NA	NA	NA	NA	-0.05	-1.18	0.11	NA	NA	NA	-0.18	-0.25	-0.61	NA	-0.05	-0.22
1_9078312	1	9078312	9078515	SLC2A7	-0.45	-0.12	-0.28	0.14	-0.08	-0.05	-0.14	0.04	-0.24	-0.46	-0.07	0.22	-0.05	-1.18	0.11	0.16	-0.23	-0.05	-0.18	-0.25	-0.61	-0.19	-0.05	-0.22
1_9079247	1	9079247	9079413	SLC2A7	-0.45	NA	NA	0.14	-0.08	NA	-0.14	0.04	NA	NA	NA	0.22	-0.05	-1.18	0.11	0.16	NA	-0.05	-0.18	-0.25	-0.61	NA	-0.05	-0.22
1_9083008	1	9083008	9083198	SLC2A7	-0.45	NA	NA	NA	NA	NA	-0.14	NA	NA	-0.46	NA	0.22	-0.05	-1.18	0.11	NA	NA	-0.05	-0.18	-0.25	-0.61	-0.19	-0.05	-0.22
1_9084972	1	9084972	9085153	SLC2A7	-0.45	-0.12	-0.28	0.14	-0.08	-0.05	-0.14	0.04	NA	-0.46	-0.07	0.22	-0.05	-1.18	0.11	0.16	-0.23	-0.05	-0.18	-0.25	-0.61	-0.19	-0.05	-0.22
1_9086222	1	9086222	9086437	SLC2A7	-0.45	NA	NA	NA	NA	NA	-0.14	0.04	NA	NA	NA	0.22	-0.05	-1.18	0.11	0.16	NA	-0.05	-0.18	-0.25	-0.61	NA	-0.05	-0.22
1_9097630	1	9097630	9098069	SLC2A5	-0.45	-0.12	-0.28	0.14	-0.08	-0.05	-0.14	0.04	-0.24	-0.46	-0.07	0.22	-0.05	-1.18	0.11	0.16	-0.23	-0.05	-0.18	-0.25	-0.61	-0.19	-0.05	-0.22
1_9099614	1	9099614	9100228	SLC2A5	-0.45	-0.12	-0.28	0.14	-0.08	-0.05	-0.14	0.04	-0.24	-0.46	-0.07	0.22	-0.05	-1.18	0.11	0.16	-0.23	-0.05	-0.18	-0.25	-0.61	-0.19	-0.05	-0.22
1_9101676	1	9101676	9102075	SLC2A5	-0.45	-0.12	-0.28	0.14	-0.08	-0.05	-0.14	0.04	-0.24	-0.46	-0.07	0.22	-0.05	-1.18	0.11	0.16	-0.23	-0.05	-0.18	-0.25	-0.61	-0.19	-0.05	-0.22
1_9107627	1	9107627	9107822	SLC2A5	-0.45	-0.12	-0.28	0.14	-0.08	-0.05	-0.14	0.04	-0.24	-0.46	-0.07	0.22	-0.05	-1.18	0.11	0.16	-0.23	-0.05	-0.18	-0.25	-0.61	-0.19	-0.05	-0.22
1_9117444	1	9117444	9117667	SLC2A5	-0.45	NA	NA	0.14	NA	NA	-0.14	0.04	NA	-0.46	NA	0.22	-0.05	-1.18	0.11	0.16	-0.23	-0.05	-0.18	-0.25	-0.61	-0.19	-0.05	-0.22
1_9118217	1	9118217	9118421	SLC2A5	-0.45	NA	NA	0.14	NA	NA	-0.14	0.04	NA	NA	NA	NA	NA	NA	0.11	NA	NA	NA	-0.18	-0.25	-0.61	-0.19	-0.05	-0.22
1_9129526	1	9129526	9129741	SLC2A5	-0.45	NA	-0.28	0.14	NA	-0.05	-0.14	0.04	NA	-0.46	-0.07	0.22	-0.05	-1.18	0.11	0.16	-0.23	-0.05	-0.18	-0.25	-0.61	NA	-0.05	-0.22
1_9161943	1	9161943	9162114	NA	-0.45	-0.12	-0.28	0.14	-0.08	-0.05	-0.14	0.04	-0.24	-0.46	-0.07	0.22	-0.05	-1.18	0.11	0.16	-0.23	-0.05	-0.18	-0.25	-0.61	-0.19	-0.05	-0.22
1_9164422	1	9164422	9164627	GPR157	-0.45	-0.12	-0.28	0.14	-0.08	-0.05	-0.14	0.04	NA	-0.46	-0.07	0.22	-0.05	-1.18	0.11	0.16	-0.23	-0.05	-0.18	-0.25	-0.61	-0.19	-0.05	-0.22
1_9165593	1	9165593	9165776	GPR157	NA	NA	NA	0.14	NA	NA	-0.14	0.04	NA	-0.46	NA	0.22	-0.05	NA	0.11	0.16	NA	NA	-0.18	-0.25	-0.61	NA	-0.05	-0.22
1_9171259	1	9171259	9171514	GPR157	-0.45	-0.12	-0.28	0.14	-0.08	-0.05	-0.14	0.04	-0.24	-0.46	-0.07	0.22	-0.05	-1.18	0.11	0.16	-0.23	-0.05	-0.18	-0.25	-0.61	-0.19	-0.05	-0.22
1_9188277	1	9188277	9189236	GPR157	-0.45	-0.12	-0.28	0.14	-0.08	-0.05	-0.14	0.04	-0.24	-0.46	-0.07	0.22	-0.05	-1.18	0.11	0.16	-0.23	-0.05	-0.18	-0.25	-0.61	-0.19	-0.05	-0.22
1_9211686	1	9211686	9211854	MIR34A	NA	NA	NA	NA	NA	NA	NA	NA	NA	NA	NA	NA	NA	NA	0.11	NA	NA	NA	NA	NA	NA	NA	NA	NA
1_9242001	1	9242001	9242295	NA	-0.45	-0.12	-0.28	0.14	-0.08	-0.05	-0.14	0.04	-0.24	-0.46	-0.07	0.22	-0.05	-1.18	0.11	0.16	-0.23	-0.05	-0.18	-0.25	-0.61	-0.19	-0.05	-0.22
1_9304854	1	9304854	9305674	H6PD	-0.45	-0.12	-0.28	0.14	-0.08	-0.05	-0.14	0.04	-0.24	-0.46	-0.07	0.22	-0.05	-1.18	0.11	0.16	-0.23	-0.05	-0.18	-0.25	-0.61	-0.19	-0.05	-0.22
1_9306932	1	9306932	9307153	H6PD	-0.45	-0.12	-0.28	0.14	-0.08	-0.05	-0.14	0.04	-0.24	-0.46	-0.07	0.22	-0.05	-1.18	0.11	0.16	-0.23	-0.05	-0.18	-0.25	-0.61	-0.19	-0.05	-0.22
1_9322058	1	9322058	9322431	H6PD	-0.45	-0.12	-0.28	0.14	-0.08	-0.05	-0.14	0.04	-0.24	-0.46	-0.07	0.22	-0.05	-1.18	0.11	0.16	-0.23	-0.05	-0.18	-0.25	-0.61	-0.19	-0.05	-0.22
1_9323550	1	9323550	9324142	H6PD	-0.45	-0.12	-0.28	0.14	-0.08	-0.05	-0.14	0.04	-0.24	-0.46	-0.07	0.22	-0.05	-1.18	0.11	0.16	-0.23	-0.05	-0.18	-0.25	-0.61	-0.19	-0.05	-0.22
1_9324145	1	9324145	9325144	H6PD	-0.45	-0.12	-0.28	0.14	-0.08	-0.05	-0.14	0.04	-0.24	-0.46	-0.07	0.22	-0.05	-1.18	0.11	0.16	-0.23	-0.05	-0.18	-0.25	-0.61	-0.19	-0.05	-0.22
1_9408862	1	9408862	9408983	SPSB1	NA	NA	NA	NA	NA	NA	-0.14	NA	NA	NA	NA	NA	NA	NA	NA	NA	NA	NA	-0.18	NA	-0.61	NA	-0.05	-0.22
1_9415959	1	9415959	9416675	SPSB1	-0.45	-0.12	-0.28	0.14	-0.08	-0.05	-0.14	0.04	-0.24	-0.46	-0.07	0.22	-0.05	-1.18	0.11	0.16	-0.23	-0.05	-0.18	-0.25	-0.61	-0.19	-0.05	-0.22
1_9616231	1	9616231	9616459	SLC25A33	-0.45	NA	NA	0.14	-0.08	NA	-0.14	0.04	NA	-0.46	NA	0.22	-0.05	-1.18	0.11	0.16	-0.23	-0.05	-0.18	-0.25	-0.61	-0.19	-0.05	-0.22
1_9630387	1	9630387	9630516	SLC25A33	NA	NA	NA	NA	NA	NA	-0.14	NA	NA	NA	NA	NA	NA	NA	0.11	NA	NA	-0.05	-0.18	-0.25	-0.61	-0.19	-0.05	-0.22
1_9639935	1	9639935	9640090	SLC25A33	NA	NA	NA	NA	NA	NA	-0.14	NA	NA	NA	NA	NA	NA	NA	0.11	NA	NA	NA	-0.18	NA	NA	NA	NA	NA
1_9640196	1	9640196	9640326	SLC25A33	-0.45	NA	NA	0.14	-0.08	-0.05	-0.14	0.04	NA	-0.46	-0.07	0.22	-0.05	-1.18	0.11	0.16	-0.23	-0.05	-0.18	-0.25	-0.61	-0.19	-0.05	-0.22
1_9642426	1	9642426	9642587	SLC25A33	NA	NA	NA	NA	NA	NA	-0.14	NA	NA	-0.46	NA	NA	-0.05	NA	0.11	NA	-0.23	NA	-0.18	-0.25	NA	-0.19	-0.05	-0.22
1_9655878	1	9655878	9656055	TMEM201	-0.45	NA	NA	0.14	NA	NA	-0.14	0.04	NA	NA	NA	0.22	-0.05	-1.18	0.11	NA	NA	-0.05	-0.18	-0.25	-0.61	NA	-0.05	-0.22
1_9656853	1	9656853	9657081	TMEM201	-0.45	NA	NA	0.14	NA	NA	-0.14	0.04	NA	-0.46	-0.07	0.22	-0.05	-1.18	0.11	0.16	NA	-0.05	-0.18	-0.25	-0.61	NA	-0.05	-0.22
1_9658443	1	9658443	9658653	TMEM201	-0.45	-0.12	NA	0.14	-0.08	-0.05	-0.14	0.04	NA	-0.46	-0.07	0.22	-0.05	-1.18	0.11	0.16	-0.23	-0.05	-0.18	-0.25	-0.61	-0.19	-0.05	-0.22
1_9661128	1	9661128	9661492	TMEM201	-0.45	-0.12	-0.28	0.14	-0.08	-0.05	-0.14	0.04	-0.24	-0.46	-0.07	0.22	-0.05	-1.18	0.11	0.16	-0.23	-0.05	-0.18	-0.25	-0.61	-0.19	-0.05	-0.22
1_9662136	1	9662136	9662343	TMEM201	NA	NA	NA	NA	NA	NA	NA	NA	NA	NA	NA	NA	NA	NA	NA	NA	NA	NA	NA	NA	-0.61	NA	NA	NA
1_9667612	1	9667612	9667930	TMEM201	-0.45	-0.12	-0.28	0.14	-0.08	-0.05	-0.14	0.04	NA	-0.46	-0.07	0.22	-0.05	-1.18	0.11	0.16	-0.23	-0.05	-0.18	-0.25	-0.61	-0.19	-0.05	-0.22
1_9669772	1	9669772	9669999	TMEM201	NA	NA	NA	NA	NA	NA	-0.14	NA	NA	NA	NA	NA	NA	NA	NA	NA	NA	NA	-0.18	-0.25	-0.61	NA	-0.05	-0.22
1_9670508	1	9670508	9670628	TMEM201	NA	NA	NA	NA	NA	NA	NA	NA	NA	NA	NA	NA	NA	NA	NA	NA	NA	NA	NA	NA	NA	NA	NA	-0.22
1_9670633	1	9670633	9670811	TMEM201	NA	NA	NA	NA	NA	NA	NA	NA	NA	NA	NA	NA	-0.05	NA	0.11	NA	NA	NA	-0.18	NA	-0.61	NA	-0.05	NA
1_9671007	1	9671007	9671241	TMEM201	-0.45	-0.12	-0.28	0.14	-0.08	-0.05	-0.14	0.04	-0.24	-0.46	-0.07	0.22	-0.05	-1.18	0.11	0.16	-0.23	-0.05	-0.18	-0.25	-0.61	-0.19	-0.05	-0.22
1_9671781	1	9671781	9671965	TMEM201	-0.45	NA	-0.28	0.14	NA	NA	-0.14	NA	NA	-0.46	NA	0.22	-0.05	-1.18	0.11	0.16	-0.23	NA	-0.18	-0.25	-0.61	-0.19	-0.05	-0.22
1_9672939	1	9672939	9673134	TMEM201	-0.45	-0.12	-0.28	0.14	-0.08	-0.05	-0.14	0.04	-0.24	-0.46	-0.07	0.22	-0.05	-1.18	0.11	0.16	-0.23	-0.05	-0.18	-0.25	-0.61	-0.19	-0.05	-0.22
1_9714220	1	9714220	9714499	PIK3CD	-0.45	-0.12	-0.28	0.14	-0.08	-0.05	-0.14	0.04	NA	-0.46	-0.07	0.22	-0.05	-1.18	0.11	0.16	-0.23	-0.05	-0.18	-0.25	-0.61	-0.19	-0.05	-0.22
1_9770449	1	9770449	9770660	PIK3CD	-0.45	-0.12	-0.28	0.14	-0.08	-0.05	-0.14	0.04	-0.24	-0.46	-0.07	0.22	-0.05	-1.18	0.11	0.16	-0.23	-0.05	-0.18	-0.25	-0.61	-0.19	-0.05	-0.22
1_9775583	1	9775583	9776147	PIK3CD	-0.45	-0.12	-0.28	0.14	-0.08	-0.05	-0.14	0.04	-0.24	-0.46	-0.07	0.22	-0.05	-1.18	0.11	0.16	-0.23	-0.05	-0.18	-0.25	-0.61	-0.19	-0.05	-0.22
1_9776400	1	9776400	9776726	PIK3CD	-0.45	NA	NA	0.14	NA	NA	-0.14	0.04	NA	NA	NA	0.22	-0.05	NA	0.11	NA	NA	-0.05	-0.18	-0.25	-0.61	NA	-0.05	-0.22
1_9776951	1	9776951	9777238	PIK3CD	-0.45	-0.12	-0.28	0.14	-0.08	-0.05	-0.14	0.04	-0.24	-0.46	-0.07	0.22	-0.05	-1.18	0.11	0.16	-0.23	-0.05	-0.18	-0.25	-0.61	-0.19	-0.05	-0.22
1_9777595	1	9777595	9777800	PIK3CD	-0.45	-0.12	-0.28	0.14	-0.08	-0.05	-0.14	0.04	-0.24	-0.46	-0.07	0.22	-0.05	-1.18	0.11	0.16	-0.23	-0.05	-0.18	-0.25	-0.61	-0.19	-0.05	-0.22
1_9778712	1	9778712	9779016	PIK3CD	-0.45	-0.12	-0.28	0.14	-0.08	-0.05	-0.14	0.04	-0.24	-0.46	-0.07	0.22	-0.05	-1.18	0.11	0.16	-0.23	-0.05	-0.18	-0.25	-0.61	-0.19	-0.05	-0.22
1_9779917	1	9779917	9780266	PIK3CD	-0.45	-0.12	-0.28	0.14	-0.08	-0.05	-0.14	0.04	-0.24	-0.46	-0.07	0.22	-0.05	-1.18	0.11	0.16	-0.23	-0.05	-0.18	-0.25	-0.61	-0.19	-0.05	-0.22
1_9780468	1	9780468	9780962	PIK3CD	-0.45	-0.12	-0.28	0.14	-0.08	-0.05	-0.14	0.04	-0.24	-0.46	-0.07	0.22	-0.05	-1.18	0.11	0.16	-0.23	-0.05	-0.18	-0.25	-0.61	-0.19	-0.05	-0.22
1_9781181	1	9781181	9781358	PIK3CD	-0.45	-0.12	-0.28	0.14	-0.08	-0.05	-0.14	0.04	-0.24	-0.46	-0.07	0.22	-0.05	-1.18	0.11	0.16	-0.23	-0.05	-0.18	-0.25	-0.61	-0.19	-0.05	-0.22
1_9781466	1	9781466	9781637	PIK3CD	-0.45	-0.12	NA	0.14	-0.08	-0.05	-0.14	0.04	NA	-0.46	-0.07	0.22	-0.05	-1.18	0.11	0.16	-0.23	-0.05	-0.18	-0.25	-0.61	-0.19	-0.05	-0.22
1_9781801	1	9781801	9782431	PIK3CD	-0.45	-0.12	-0.28	0.14	-0.08	-0.05	-0.14	0.04	-0.24	-0.46	-0.07	0.22	-0.05	-1.18	0.11	0.16	-0.23	-0.05	-0.18	-0.25	-0.61	-0.19	-0.05	-0.22
1_9782467	1	9782467	9782747	PIK3CD	-0.45	-0.12	-0.28	0.14	-0.08	-0.05	-0.14	0.04	-0.24	-0.46	-0.07	0.22	-0.05	-1.18	0.11	0.16	-0.23	-0.05	-0.18	-0.25	-0.61	-0.19	-0.05	-0.22
1_9783127	1	9783127	9783387	PIK3CD	-0.45	-0.12	-0.28	0.14	-0.08	-0.05	-0.14	0.04	-0.24	-0.46	-0.07	0.22	-0.05	-1.18	0.11	0.16	-0.23	-0.05	-0.18	-0.25	-0.61	-0.19	-0.05	-0.22
1_9783985	1	9783985	9784241	PIK3CD	-0.45	-0.12	-0.28	0.14	-0.08	-0.05	-0.14	0.04	-0.24	-0.46	-0.07	0.22	-0.05	-1.18	0.11	0.16	-0.23	-0.05	-0.18	-0.25	-0.61	-0.19	-0.05	-0.22
1_9784274	1	9784274	9784528	PIK3CD	-0.45	-0.12	-0.28	0.14	-0.08	-0.05	-0.14	0.04	-0.24	-0.46	-0.07	0.22	-0.05	-1.18	0.11	0.16	-0.23	-0.05	-0.18	-0.25	-0.61	-0.19	-0.05	-0.22
1_9784950	1	9784950	9785078	PIK3CD	NA	NA	NA	NA	NA	NA	-0.14	0.04	NA	NA	NA	0.22	-0.05	-1.18	0.11	0.16	NA	NA	-0.18	-0.25	-0.61	NA	-0.05	-0.22
1_9786997	1	9786997	9787303	PIK3CD	-0.45	-0.12	-0.28	0.14	-0.08	-0.05	-0.14	0.04	-0.24	-0.46	-0.07	0.22	-0.05	-1.18	0.11	0.16	-0.23	-0.05	-0.18	-0.25	-0.61	-0.19	-0.05	-0.22
1_9790616	1	9790616	9790794	CLSTN1	NA	NA	NA	NA	NA	NA	NA	NA	NA	NA	NA	NA	NA	NA	0.11	NA	NA	NA	NA	NA	NA	NA	NA	NA
1_9791229	1	9791229	9791485	CLSTN1	-0.45	-0.12	-0.28	0.14	-0.08	-0.05	-0.14	0.04	-0.24	-0.46	-0.07	0.22	-0.05	-1.18	0.11	0.16	-0.23	-0.05	-0.18	-0.25	-0.61	-0.19	-0.05	-0.22
1_9791840	1	9791840	9792025	CLSTN1	-0.45	NA	NA	0.14	NA	NA	-0.14	0.04	NA	-0.46	NA	0.22	-0.05	-1.18	0.11	0.16	-0.23	-0.05	-0.18	-0.25	-0.61	-0.19	-0.05	-0.22
1_9794045	1	9794045	9794234	CLSTN1	NA	NA	NA	NA	NA	NA	-0.14	NA	NA	-0.46	NA	NA	-0.05	NA	0.11	NA	NA	NA	-0.18	NA	-0.61	NA	-0.05	-0.22
1_9794991	1	9794991	9795260	CLSTN1	-0.45	NA	-0.28	0.14	-0.08	-0.05	-0.14	0.04	NA	NA	NA	0.22	-0.05	-1.18	0.11	0.16	NA	-0.05	-0.18	-0.25	-0.61	NA	-0.05	-0.22
1_9795440	1	9795440	9795641	CLSTN1	-0.45	-0.12	-0.28	0.14	-0.08	-0.05	-0.14	0.04	-0.24	-0.46	-0.07	0.22	-0.05	-1.18	0.11	0.16	-0.23	-0.05	-0.18	-0.25	-0.61	-0.19	-0.05	-0.22
1_9795958	1	9795958	9796131	CLSTN1	-0.45	NA	-0.28	0.14	-0.08	-0.05	-0.14	NA	-0.24	-0.46	-0.07	0.22	-0.05	-1.18	0.11	0.16	-0.23	-0.05	-0.18	-0.25	-0.61	-0.19	NA	-0.22
1_9797474	1	9797474	9797682	CLSTN1	-0.45	NA	NA	NA	NA	NA	-0.14	NA	NA	-0.46	NA	0.22	-0.05	NA	0.11	NA	-0.23	-0.05	-0.18	-0.25	-0.61	-0.19	-0.05	-0.22
1_9803914	1	9803914	9804140	CLSTN1	NA	NA	NA	NA	NA	NA	-0.14	NA	NA	NA	NA	NA	NA	NA	0.11	NA	NA	NA	-0.18	-0.25	NA	NA	-0.05	-0.22
1_9804405	1	9804405	9804664	CLSTN1	-0.45	-0.12	-0.28	0.14	-0.08	-0.05	-0.14	0.04	-0.24	-0.46	-0.07	0.22	-0.05	-1.18	0.11	0.16	-0.23	-0.05	-0.18	-0.25	-0.61	-0.19	-0.05	-0.22
1_9809537	1	9809537	9809825	CLSTN1	-0.45	-0.12	-0.28	0.14	-0.08	-0.05	-0.14	0.04	-0.24	-0.46	-0.07	0.22	-0.05	-1.18	0.11	0.16	-0.23	-0.05	-0.18	-0.25	-0.61	-0.19	-0.05	-0.22
1_9809829	1	9809829	9810010	CLSTN1	-0.45	NA	NA	0.14	-0.08	NA	-0.14	0.04	NA	-0.46	-0.07	0.22	-0.05	-1.18	0.11	0.16	-0.23	-0.05	-0.18	-0.25	-0.19	-0.19	-0.05	-0.22
1_9811564	1	9811564	9811788	CLSTN1	-0.45	-0.12	-0.28	0.14	-0.08	-0.05	-0.14	0.04	-0.24	-0.46	-0.07	0.22	-0.05	-1.18	0.11	0.16	-0.23	-0.05	-0.18	-0.25	-0.19	-0.19	-0.05	-0.22
1_9815141	1	9815141	9815354	CLSTN1	-0.45	NA	NA	0.14	-0.08	NA	-0.14	0.04	NA	-0.46	-0.07	0.22	-0.05	-1.18	0.11	0.16	-0.23	-0.05	-0.18	-0.25	NA	-0.19	-0.05	-0.22
1_9816510	1	9816510	9816707	CLSTN1	-0.45	NA	NA	0.14	NA	NA	-0.14	0.04	NA	-0.46	NA	0.22	-0.05	-1.18	0.11	0.16	-0.23	-0.05	-0.18	-0.25	-0.19	-0.19	-0.05	-0.22
1_9833292	1	9833292	9833500	CLSTN1	-0.45	NA	NA	NA	NA	NA	-0.14	0.04	NA	NA	NA	NA	-0.05	-1.18	0.11	NA	NA	NA	-0.18	-0.25	-0.19	NA	-0.05	-0.22
1_9910725	1	9910725	9910908	CTNNBIP1	-0.45	-0.12	-0.28	0.14	-0.08	-0.05	-0.14	0.04	NA	-0.46	-0.07	0.22	-0.05	-1.18	0.11	0.16	-0.23	-0.05	-0.18	-0.25	-0.19	-0.19	-0.05	-0.22
1_9931135	1	9931135	9931356	CTNNBIP1	NA	NA	NA	0.14	NA	NA	-0.14	0.04	NA	NA	NA	NA	-0.05	-1.18	0.11	0.16	NA	NA	-0.18	-0.25	-0.19	-0.19	-0.05	-0.22
1_9932003	1	9932003	9932236	CTNNBIP1	-0.45	-0.12	-0.28	0.14	-0.08	-0.05	-0.14	0.04	-0.24	-0.46	-0.07	0.22	-0.05	-1.18	0.11	0.16	-0.23	-0.05	-0.18	-0.25	-0.19	-0.19	-0.05	-0.22
1_9991929	1	9991929	9992050	LZIC	NA	NA	NA	NA	NA	NA	-0.14	NA	NA	NA	NA	NA	NA	NA	0.11	NA	NA	NA	NA	NA	NA	NA	-0.05	NA
1_9992858	1	9992858	9992979	LZIC	-0.45	-0.12	NA	0.14	-0.08	-0.05	-0.14	0.04	-0.24	-0.46	-0.07	0.22	-0.05	-1.18	0.11	0.16	-0.23	-0.05	-0.18	-0.25	-0.19	-0.19	-0.05	-0.22
1_9994783	1	9994783	9994956	LZIC	-0.45	-0.12	-0.28	0.14	-0.08	-0.05	-0.14	0.04	-0.24	-0.46	-0.07	0.22	-0.05	-1.18	0.11	0.16	-0.23	-0.05	-0.18	-0.25	-0.19	-0.19	-0.05	-0.22
1_10001105	1	10001105	10001227	LZIC	NA	NA	NA	NA	NA	NA	NA	NA	NA	NA	NA	NA	NA	NA	NA	NA	NA	NA	NA	NA	NA	NA	NA	-0.22
1_10002678	1	10002678	10002848	LZIC	-0.45	NA	NA	0.14	-0.08	-0.05	-0.14	0.04	NA	-0.46	-0.07	0.22	-0.05	-1.18	0.11	0.16	-0.23	-0.05	-0.18	-0.25	-0.19	-0.19	-0.05	-0.22
1_10027369	1	10027369	10027541	NMNAT1	-0.45	NA	NA	0.14	NA	NA	-0.14	NA	NA	-0.46	NA	NA	-0.05	NA	0.11	NA	-0.23	NA	-0.18	-0.25	NA	-0.19	NA	-0.22
1_10031948	1	10031948	10032281	NMNAT1	-0.45	-0.12	-0.28	0.14	-0.08	-0.05	-0.14	0.04	-0.24	-0.46	-0.07	0.22	-0.05	-1.18	0.11	0.16	-0.23	-0.05	-0.18	-0.25	-0.19	-0.19	-0.05	-0.22
1_10035547	1	10035547	10035903	NMNAT1	-0.45	-0.12	-0.28	0.14	-0.08	-0.05	-0.14	0.04	-0.24	-0.46	-0.07	0.22	-0.05	-1.18	0.11	0.16	-0.23	-0.05	-0.18	-0.25	-0.19	-0.19	-0.05	-0.22
1_10040983	1	10040983	10041293	NMNAT1	-0.45	-0.12	-0.28	0.14	-0.08	-0.05	-0.14	0.04	-0.24	-0.46	-0.07	0.22	-0.05	-1.18	0.11	0.16	-0.23	-0.05	-0.18	-0.25	-0.19	-0.19	-0.05	-0.22
1_10057286	1	10057286	10057455	RBP7	NA	NA	NA	0.14	NA	NA	-0.14	0.04	NA	NA	NA	0.22	-0.05	-1.18	0.11	NA	NA	-0.05	-0.18	-0.25	-0.19	NA	-0.05	-0.22
1_10067629	1	10067629	10067757	RBP7	-0.45	-0.12	-0.28	0.14	-0.08	NA	-0.14	NA	NA	-0.46	NA	0.22	-0.05	-1.18	NA	0.16	-0.23	-0.05	NA	NA	-0.19	-0.19	-0.05	NA
1_10068155	1	10068155	10068373	RBP7	NA	NA	NA	NA	NA	NA	NA	NA	NA	NA	NA	NA	NA	NA	NA	NA	NA	NA	NA	-0.25	NA	NA	-0.05	NA
1_10075767	1	10075767	10075971	RBP7	-0.45	-0.12	-0.28	0.14	-0.08	-0.05	-0.14	0.04	-0.24	-0.46	-0.07	0.22	-0.05	-1.18	0.11	0.16	-0.23	-0.05	-0.18	-0.25	-0.19	-0.19	-0.05	-0.22
1_10093680	1	10093680	10093893	UBE4B	-0.45	NA	NA	NA	NA	NA	-0.14	0.04	NA	-0.46	NA	0.22	-0.05	NA	0.11	0.16	-0.23	-0.05	-0.18	-0.25	-0.19	-0.19	-0.05	-0.22
1_10132123	1	10132123	10132330	UBE4B	-0.45	-0.12	-0.28	0.14	-0.08	-0.05	-0.14	0.04	-0.24	-0.46	-0.07	0.22	-0.05	-1.18	0.11	0.16	-0.23	-0.05	-0.18	-0.25	-0.19	-0.19	-0.05	-0.22
1_10132468	1	10132468	10132690	UBE4B	NA	NA	NA	NA	NA	NA	NA	NA	NA	NA	NA	NA	NA	NA	NA	NA	NA	NA	NA	NA	NA	NA	-0.05	NA
1_10155447	1	10155447	10155684	UBE4B	NA	NA	NA	0.14	NA	NA	-0.14	NA	NA	-0.46	NA	NA	-0.05	NA	0.11	0.16	-0.23	NA	-0.18	-0.25	NA	-0.19	-0.05	-0.22
1_10161152	1	10161152	10161370	UBE4B	NA	NA	NA	0.14	NA	NA	-0.14	0.04	NA	-0.46	NA	NA	-0.05	NA	0.11	NA	-0.23	NA	-0.18	-0.25	-0.19	-0.19	-0.05	-0.22
1_10165554	1	10165554	10165845	UBE4B	-0.45	-0.12	-0.28	0.14	-0.08	-0.05	-0.14	0.04	-0.24	-0.46	-0.07	0.22	-0.05	-1.18	0.11	0.16	-0.23	-0.05	-0.18	-0.25	-0.19	-0.19	-0.05	-0.22
1_10166202	1	10166202	10166583	UBE4B	-0.45	-0.12	-0.28	0.14	-0.08	-0.05	-0.14	0.04	-0.24	-0.46	-0.07	0.22	-0.05	-1.18	0.11	0.16	-0.23	-0.05	-0.18	-0.25	-0.19	-0.19	-0.05	-0.22
1_10167212	1	10167212	10167333	UBE4B	-0.45	NA	NA	NA	NA	NA	NA	0.04	NA	NA	NA	NA	NA	-1.18	NA	NA	NA	NA	NA	-0.25	NA	NA	NA	NA
1_10177434	1	10177434	10177645	UBE4B	-0.45	NA	NA	0.14	NA	NA	-0.14	NA	NA	-0.46	NA	0.22	-0.05	-1.18	0.11	0.16	-0.23	NA	-0.18	-0.25	-0.19	-0.19	-0.05	-0.22
1_10179468	1	10179468	10179666	UBE4B	-0.45	NA	NA	0.14	NA	NA	-0.14	0.04	NA	-0.46	-0.07	0.22	-0.05	-1.18	0.11	0.16	-0.23	NA	-0.18	-0.25	-0.19	-0.19	-0.05	-0.22
1_10182033	1	10182033	10182228	UBE4B	NA	NA	NA	NA	NA	NA	NA	NA	NA	NA	NA	NA	NA	NA	NA	NA	NA	NA	NA	-0.25	NA	-0.19	-0.05	-0.22
1_10186795	1	10186795	10186977	UBE4B	NA	NA	NA	NA	NA	NA	NA	NA	NA	NA	NA	NA	NA	NA	0.11	NA	NA	NA	-0.18	-0.25	NA	NA	-0.05	-0.22
1_10189410	1	10189410	10189622	UBE4B	-0.45	-0.12	-0.28	0.14	-0.08	-0.05	-0.14	0.04	-0.24	-0.46	-0.07	0.22	-0.05	-1.18	0.11	0.16	-0.23	-0.05	-0.18	-0.25	-0.19	-0.19	-0.05	-0.22
1_10190581	1	10190581	10190932	UBE4B	-0.45	-0.12	-0.28	0.14	-0.08	-0.05	-0.14	0.04	-0.24	-0.46	-0.07	0.22	-0.05	-1.18	0.11	0.16	-0.23	-0.05	-0.18	-0.25	-0.19	-0.19	-0.05	-0.22
1_10192433	1	10192433	10192630	UBE4B	-0.45	NA	NA	0.14	NA	-0.05	-0.14	0.04	-0.24	-0.46	-0.07	0.22	-0.05	-1.18	0.11	0.16	-0.23	-0.05	-0.18	-0.25	-0.19	-0.19	-0.05	-0.22
1_10195094	1	10195094	10195267	UBE4B	-0.45	NA	NA	0.14	NA	-0.05	-0.14	0.04	-0.24	-0.46	-0.07	0.22	-0.05	-1.18	0.11	0.16	-0.23	-0.05	-0.18	-0.25	-0.19	-0.19	-0.05	-0.22
1_10197091	1	10197091	10197318	UBE4B	-0.45	-0.12	-0.28	0.14	-0.08	-0.05	-0.14	0.04	-0.24	-0.46	-0.07	0.22	-0.05	-1.18	0.11	0.16	-0.23	-0.05	-0.18	-0.25	-0.19	-0.19	-0.05	-0.22
1_10204954	1	10204954	10205142	UBE4B	NA	NA	NA	NA	NA	NA	NA	NA	NA	NA	NA	NA	NA	NA	0.11	NA	NA	NA	-0.18	-0.25	NA	NA	NA	-0.22
1_10209177	1	10209177	10209354	UBE4B	NA	NA	NA	NA	NA	NA	NA	NA	NA	NA	NA	NA	NA	NA	0.11	NA	NA	NA	NA	-0.25	NA	NA	-0.05	-0.22
1_10211397	1	10211397	10211667	UBE4B	-0.45	-0.12	-0.28	0.14	-0.08	-0.05	-0.14	0.04	-0.24	-0.46	-0.07	0.22	-0.05	-1.18	0.11	0.16	-0.23	-0.05	-0.18	-0.25	-0.19	-0.19	-0.05	-0.22
1_10218414	1	10218414	10218585	UBE4B	-0.45	NA	-0.28	0.14	-0.08	-0.05	-0.14	0.04	-0.24	-0.46	-0.07	0.22	-0.05	-1.18	0.11	0.16	-0.23	-0.05	-0.18	-0.25	-0.19	-0.19	-0.05	-0.22
1_10221130	1	10221130	10221320	UBE4B	-0.45	-0.12	NA	0.14	-0.08	-0.05	-0.14	0.04	NA	-0.46	-0.07	0.22	-0.05	-1.18	0.11	0.16	-0.23	-0.05	-0.18	-0.25	-0.19	-0.19	-0.05	-0.22
1_10228181	1	10228181	10228301	UBE4B	NA	NA	NA	NA	NA	NA	-0.14	NA	NA	NA	NA	NA	NA	NA	NA	NA	NA	NA	-0.18	NA	NA	NA	-0.05	-0.22
1_10231128	1	10231128	10231345	UBE4B	-0.45	-0.12	-0.28	0.14	-0.08	-0.05	-0.14	0.04	-0.24	-0.46	-0.07	0.22	-0.05	-1.18	0.11	0.16	-0.23	-0.05	-0.18	-0.25	-0.19	-0.19	-0.05	-0.22
1_10238641	1	10238641	10238836	UBE4B	-0.45	NA	NA	0.14	-0.08	-0.05	-0.14	0.04	NA	-0.46	-0.07	0.22	-0.05	-1.18	0.11	0.16	-0.23	-0.05	-0.18	-0.25	-0.19	-0.19	-0.05	-0.22
1_10239509	1	10239509	10239629	UBE4B	NA	NA	NA	NA	NA	NA	NA	NA	NA	NA	NA	NA	NA	NA	NA	NA	NA	NA	-0.18	NA	NA	NA	-0.05	NA
1_10239848	1	10239848	10240043	UBE4B	NA	NA	NA	NA	NA	NA	NA	NA	NA	NA	NA	NA	NA	NA	0.11	NA	NA	NA	-0.18	NA	NA	NA	-0.05	NA
1_10292241	1	10292241	10292540	KIF1B	-0.45	-0.12	-0.28	0.14	-0.08	-0.05	-0.14	0.04	-0.24	-0.46	-0.07	0.22	-0.05	-1.18	0.11	0.16	-0.23	-0.05	-0.18	-0.25	-0.19	-0.19	-0.05	-0.22
1_10316292	1	10316292	10316497	KIF1B	-0.45	NA	NA	NA	-0.08	NA	-0.14	0.04	NA	-0.46	-0.07	NA	-0.05	-1.18	0.11	0.16	-0.23	-0.05	-0.18	-0.25	-0.19	-0.19	-0.05	-0.22
1_10318539	1	10318539	10318775	KIF1B	-0.45	-0.12	-0.28	0.14	-0.08	-0.05	-0.14	0.04	-0.24	-0.46	-0.07	0.22	-0.05	-1.18	0.11	0.16	-0.23	-0.05	-0.18	-0.25	-0.19	-0.19	-0.05	-0.22
1_10321856	1	10321856	10322097	KIF1B	-0.45	-0.12	-0.28	0.14	-0.08	-0.05	-0.14	0.04	-0.24	-0.46	-0.07	0.22	-0.05	-1.18	0.11	0.16	-0.23	-0.05	-0.18	-0.25	-0.19	-0.19	-0.05	-0.22
1_10327361	1	10327361	10327684	KIF1B	-0.45	-0.12	-0.28	0.14	-0.08	-0.05	-0.14	0.04	-0.24	-0.46	-0.07	0.22	-0.05	-1.18	0.11	0.16	-0.23	-0.05	-0.18	-0.25	-0.19	-0.19	-0.05	-0.22
1_10328133	1	10328133	10328405	KIF1B	-0.45	-0.12	-0.28	0.14	-0.08	-0.05	-0.14	0.04	-0.24	-0.46	-0.07	0.22	-0.05	-1.18	0.11	0.16	-0.23	-0.05	-0.18	-0.25	-0.19	-0.19	-0.05	-0.22
1_10331506	1	10331506	10331677	KIF1B	-0.45	-0.12	-0.28	NA	-0.08	-0.05	-0.14	0.04	NA	-0.46	NA	0.22	-0.05	-1.18	NA	0.16	NA	NA	NA	-0.25	-0.19	-0.19	NA	-0.22
1_10332288	1	10332288	10332563	KIF1B	-0.45	NA	NA	NA	-0.08	NA	-0.14	0.04	-0.24	-0.46	NA	NA	-0.05	NA	0.11	0.16	-0.23	-0.05	-0.18	-0.25	-0.19	-0.19	-0.05	-0.22
1_10333016	1	10333016	10333182	KIF1B	-0.45	NA	NA	NA	NA	NA	-0.14	NA	NA	NA	NA	NA	NA	NA	0.11	NA	NA	NA	-0.18	-0.25	NA	NA	-0.05	-0.22
1_10335360	1	10335360	10335575	KIF1B	NA	NA	NA	NA	NA	NA	-0.14	NA	NA	-0.46	NA	NA	NA	NA	0.11	NA	NA	NA	-0.18	-0.25	NA	NA	-0.05	NA
1_10336348	1	10336348	10336530	KIF1B	-0.45	-0.12	-0.28	0.14	-0.08	-0.05	-0.14	0.04	-0.24	-0.46	-0.07	0.22	-0.05	-1.18	0.11	0.16	-0.23	-0.05	-0.18	-0.25	-0.19	-0.19	-0.05	-0.22
1_10338030	1	10338030	10338216	KIF1B	-0.45	-0.12	NA	0.14	-0.08	-0.05	-0.14	0.04	-0.24	-0.46	-0.07	0.22	-0.05	-1.18	0.11	0.16	-0.23	-0.05	-0.18	-0.25	-0.19	-0.19	-0.05	-0.22
1_10339086	1	10339086	10339317	KIF1B	-0.45	-0.12	-0.28	0.14	-0.08	-0.05	-0.14	0.04	-0.24	-0.46	-0.07	0.22	-0.05	-1.18	0.11	0.16	-0.23	-0.05	-0.18	-0.25	-0.19	-0.19	-0.05	-0.22
1_10342363	1	10342363	10342655	KIF1B	-0.45	-0.12	-0.28	0.14	-0.08	-0.05	-0.14	0.04	-0.24	-0.46	-0.07	0.22	-0.05	-1.18	0.11	0.16	-0.23	-0.05	-0.18	-0.25	-0.19	-0.19	-0.05	-0.22
1_10351035	1	10351035	10351270	KIF1B	-0.45	NA	NA	0.14	-0.08	-0.05	-0.14	0.04	-0.24	-0.46	-0.07	0.22	-0.05	-1.18	0.11	0.16	-0.23	-0.05	-0.18	-0.25	-0.19	-0.19	-0.05	-0.22
1_10352066	1	10352066	10352278	KIF1B	-0.45	NA	NA	0.14	NA	NA	-0.14	0.04	-0.24	-0.46	NA	NA	-0.05	-1.18	0.11	0.16	-0.23	NA	-0.18	-0.25	-0.19	-0.19	-0.05	-0.22
1_10355078	1	10355078	10355259	KIF1B	-0.45	-0.12	-0.28	0.14	-0.08	-0.05	-0.14	0.04	-0.24	-0.46	-0.07	0.22	-0.05	-1.18	0.11	0.16	-0.23	-0.05	-0.18	-0.25	-0.19	-0.19	-0.05	-0.22
1_10355628	1	10355628	10355885	KIF1B	-0.45	-0.12	-0.28	0.14	-0.08	-0.05	-0.14	0.04	-0.24	-0.46	-0.07	0.22	-0.05	-1.18	0.11	0.16	-0.23	-0.05	-0.18	-0.25	-0.19	-0.19	-0.05	-0.22
1_10356598	1	10356598	10356836	KIF1B	NA	NA	NA	NA	NA	NA	-0.14	NA	NA	NA	NA	NA	NA	NA	0.11	NA	NA	NA	NA	-0.25	NA	-0.19	-0.05	-0.22
1_10356921	1	10356921	10357191	KIF1B	-0.45	-0.12	NA	0.14	NA	-0.05	-0.14	0.04	-0.24	-0.46	-0.07	0.22	-0.05	-1.18	0.11	0.16	-0.23	-0.05	-0.18	-0.25	-0.19	-0.19	-0.05	-0.22
1_10357194	1	10357194	10357385	KIF1B	-0.45	-0.12	-0.28	0.14	-0.08	-0.05	-0.14	0.04	-0.24	-0.46	-0.07	0.22	-0.05	-1.18	0.11	0.16	-0.23	-0.05	-0.18	-0.25	-0.19	-0.19	-0.05	-0.22
1_10363175	1	10363175	10364898	KIF1B	-0.45	-0.12	-0.28	0.14	-0.08	-0.05	-0.14	0.04	-0.24	-0.46	-0.07	0.22	-0.05	-1.18	0.11	0.16	-0.23	-0.05	-0.18	-0.25	-0.19	-0.19	-0.05	-0.22
1_10380056	1	10380056	10380241	KIF1B	NA	NA	NA	NA	NA	NA	-0.14	0.04	NA	-0.46	NA	NA	NA	NA	0.11	NA	-0.23	NA	-0.18	NA	NA	-0.19	-0.05	NA
1_10381740	1	10381740	10381932	KIF1B	-0.45	NA	NA	0.14	-0.08	-0.05	-0.14	0.04	-0.24	-0.46	-0.07	0.22	-0.05	-1.18	0.11	0.16	-0.23	-0.05	-0.18	-0.25	-0.19	-0.19	-0.05	-0.22
1_10383891	1	10383891	10384256	KIF1B	-0.45	-0.12	-0.28	0.14	-0.08	-0.05	-0.14	0.04	-0.24	-0.46	-0.07	0.22	-0.05	-1.18	0.11	0.16	-0.23	-0.05	-0.18	-0.25	-0.19	-0.19	-0.05	-0.22
1_10384761	1	10384761	10384994	KIF1B	-0.45	NA	NA	0.14	-0.08	-0.05	-0.14	0.04	-0.24	-0.46	-0.07	0.22	-0.05	-1.18	0.11	0.16	-0.23	-0.05	-0.18	-0.25	-0.19	-0.19	-0.05	-0.22
1_10386038	1	10386038	10386497	KIF1B	-0.45	-0.12	-0.28	0.14	-0.08	-0.05	-0.14	0.04	-0.24	-0.46	-0.07	0.22	-0.05	-1.18	0.11	0.16	-0.23	-0.05	-0.18	-0.25	-0.19	-0.19	-0.05	-0.22
1_10394477	1	10394477	10394815	KIF1B	-0.45	-0.12	-0.28	0.14	-0.08	-0.05	-0.14	0.04	-0.24	-0.46	-0.07	0.22	-0.05	-1.18	0.11	0.16	-0.23	-0.05	-0.18	-0.25	-0.19	-0.19	-0.05	-0.22
1_10396551	1	10396551	10396913	KIF1B	-0.45	-0.12	-0.28	0.14	-0.08	-0.05	-0.14	0.04	-0.24	-0.46	-0.07	0.22	-0.05	-1.18	0.11	0.16	-0.23	-0.05	-0.18	-0.25	-0.19	-0.19	-0.05	-0.22
1_10397066	1	10397066	10397286	KIF1B	-0.45	NA	-0.28	0.14	-0.08	-0.05	-0.14	0.04	-0.24	-0.46	-0.07	0.22	-0.05	-1.18	0.11	0.16	-0.23	-0.05	-0.18	-0.25	-0.19	-0.19	-0.05	-0.22
1_10397393	1	10397393	10397732	KIF1B	-0.45	-0.12	NA	0.14	-0.08	-0.05	-0.14	0.04	-0.24	-0.46	-0.07	0.22	-0.05	-1.18	0.11	0.16	-0.23	-0.05	-0.18	-0.25	-0.19	-0.19	-0.05	-0.22
1_10399806	1	10399806	10400018	KIF1B	-0.45	NA	NA	0.14	NA	NA	-0.14	0.04	NA	-0.46	NA	0.22	-0.05	-1.18	0.11	0.16	-0.23	-0.05	-0.18	-0.25	-0.19	-0.19	-0.05	-0.22
1_10403221	1	10403221	10403429	KIF1B	NA	NA	NA	NA	NA	NA	-0.14	NA	NA	-0.46	NA	NA	NA	-1.18	0.11	NA	-0.23	NA	-0.18	-0.25	-0.19	NA	-0.05	-0.22
1_10405852	1	10405852	10406035	KIF1B	-0.45	-0.12	-0.28	0.14	-0.08	-0.05	-0.14	0.04	-0.24	-0.46	-0.07	0.22	-0.05	-1.18	0.11	0.16	-0.23	-0.05	-0.18	-0.25	-0.19	-0.19	-0.05	-0.22
1_10407736	1	10407736	10407964	KIF1B	-0.45	NA	NA	0.14	-0.08	-0.05	-0.14	0.04	-0.24	-0.46	-0.07	0.22	-0.05	-1.18	0.11	0.16	-0.23	-0.05	-0.18	-0.25	-0.19	-0.19	-0.05	-0.22
1_10408656	1	10408656	10408831	KIF1B	NA	-0.12	NA	NA	-0.08	-0.05	NA	NA	NA	NA	NA	NA	NA	NA	NA	NA	NA	NA	NA	NA	NA	NA	NA	NA
1_10412619	1	10412619	10412902	KIF1B	-0.45	-0.12	-0.28	0.14	-0.08	-0.05	-0.14	0.04	-0.24	-0.46	-0.07	0.22	-0.05	-1.18	0.11	0.16	-0.23	-0.05	-0.18	-0.25	-0.19	-0.19	-0.05	-0.22
1_10420892	1	10420892	10421241	KIF1B	-0.45	-0.12	-0.28	0.14	-0.08	-0.05	-0.14	0.04	-0.24	-0.46	-0.07	0.22	-0.05	-1.18	0.11	0.16	-0.23	-0.05	-0.18	-0.25	-0.19	-0.19	-0.05	-0.22
1_10421604	1	10421604	10421952	KIF1B	-0.45	-0.12	-0.28	0.14	-0.08	-0.05	-0.14	0.04	-0.24	-0.46	-0.07	0.22	-0.05	-1.18	0.11	0.16	-0.23	-0.05	-0.18	-0.25	-0.19	-0.19	-0.05	-0.22
1_10423328	1	10423328	10423452	KIF1B	NA	NA	NA	NA	NA	NA	-0.14	NA	NA	-0.46	NA	0.22	-0.05	-1.18	0.11	NA	NA	NA	-0.18	-0.25	-0.19	-0.19	-0.05	-0.22
1_10425119	1	10425119	10425372	KIF1B	-0.45	-0.12	-0.28	0.14	-0.08	NA	-0.14	0.04	-0.24	-0.46	-0.07	0.22	-0.05	-1.18	0.11	0.16	-0.23	-0.05	-0.18	-0.25	-0.19	-0.19	-0.05	-0.22
1_10425390	1	10425390	10425835	KIF1B	-0.45	-0.12	-0.28	0.14	-0.08	-0.05	-0.14	0.04	-0.24	-0.46	-0.07	0.22	-0.05	-1.18	0.11	0.16	-0.23	-0.05	-0.18	-0.25	-0.19	-0.19	-0.05	-0.22
1_10428502	1	10428502	10428694	KIF1B	-0.45	-0.12	NA	0.14	-0.08	-0.05	-0.14	0.04	NA	-0.46	-0.07	0.22	-0.05	-1.18	0.11	0.16	-0.23	-0.05	-0.18	-0.25	-0.19	-0.19	-0.05	-0.22
1_10431137	1	10431137	10431378	KIF1B	-0.45	-0.12	-0.28	0.14	-0.08	-0.05	-0.14	0.04	-0.24	-0.46	-0.07	0.22	-0.05	-1.18	0.11	0.16	-0.23	-0.05	-0.18	-0.25	-0.19	-0.19	-0.05	-0.22
1_10434323	1	10434323	10434637	KIF1B	-0.45	-0.12	-0.28	0.14	-0.08	-0.05	-0.14	0.04	-0.24	-0.46	-0.07	0.22	-0.05	-1.18	0.11	0.16	-0.23	-0.05	-0.18	-0.25	-0.19	-0.19	-0.05	-0.22
1_10434878	1	10434878	10435124	KIF1B	NA	NA	NA	0.14	-0.08	NA	NA	0.04	-0.24	NA	NA	0.22	NA	-1.18	NA	NA	NA	-0.05	NA	NA	-0.19	-0.19	-0.05	NA
1_10435267	1	10435267	10435483	KIF1B	-0.45	-0.12	-0.28	0.14	-0.08	-0.05	-0.14	0.04	-0.24	-0.46	-0.07	0.22	-0.05	-1.18	0.11	0.16	-0.23	-0.05	-0.18	-0.25	-0.19	-0.19	-0.05	-0.22
1_10436533	1	10436533	10436856	KIF1B	-0.45	-0.12	-0.28	0.14	-0.08	-0.05	-0.14	NA	-0.24	-0.46	-0.07	0.22	-0.05	-1.18	0.11	0.16	-0.23	-0.05	-0.18	-0.25	-0.19	NA	-0.05	-0.22
1_10438370	1	10438370	10438550	KIF1B	-0.45	NA	NA	0.14	-0.08	NA	-0.14	NA	NA	-0.46	NA	0.22	-0.05	NA	0.11	0.16	-0.23	NA	-0.18	-0.25	-0.58	-0.19	-0.05	-0.22
1_10459575	1	10459575	10459766	PGD	-0.45	-0.12	NA	0.14	-0.08	-0.05	-0.14	0.04	NA	-0.46	-0.07	0.22	-0.05	-1.18	0.11	0.16	-0.23	-0.05	-0.18	-0.25	-0.58	-0.19	-0.05	-0.22
1_10460541	1	10460541	10460671	PGD	-0.45	NA	NA	0.14	NA	NA	-0.14	0.04	NA	NA	NA	0.22	-0.05	-1.18	0.11	0.16	NA	NA	-0.18	-0.25	-0.58	NA	-0.05	-0.22
1_10464234	1	10464234	10464434	PGD	-0.45	NA	NA	0.14	NA	NA	-0.14	0.04	NA	-0.46	NA	0.22	-0.05	-1.18	0.11	0.16	NA	-0.05	-0.18	-0.25	-0.58	-0.19	-0.05	-0.22
1_10468000	1	10468000	10468207	PGD	-0.45	NA	NA	0.14	NA	NA	-0.14	0.04	NA	-0.46	NA	0.22	-0.05	-1.18	0.11	0.16	NA	NA	-0.18	-0.25	-0.58	-0.19	-0.05	-0.22
1_10471564	1	10471564	10471694	PGD	-0.45	NA	NA	NA	NA	NA	-0.14	NA	NA	-0.46	NA	NA	-0.05	-1.18	0.11	0.16	NA	NA	-0.18	-0.25	-0.58	NA	-0.05	-0.22
1_10473157	1	10473157	10473375	PGD	-0.45	-0.12	NA	0.14	-0.08	NA	-0.14	0.04	-0.24	-0.46	NA	0.22	-0.05	-1.18	0.11	0.16	-0.23	-0.05	-0.18	-0.25	-0.58	-0.19	-0.05	-0.22
1_10478893	1	10478893	10479017	PGD	NA	NA	NA	NA	NA	NA	-0.14	NA	NA	NA	NA	NA	NA	NA	0.11	NA	NA	NA	-0.18	-0.25	NA	NA	-0.05	-0.22
1_10479392	1	10479392	10479512	PGD	NA	NA	NA	NA	NA	NA	-0.14	NA	NA	NA	NA	NA	NA	NA	0.11	NA	NA	NA	NA	-0.25	NA	NA	-0.05	-0.22
1_10479517	1	10479517	10479767	PGD	-0.45	-0.12	-0.28	0.14	-0.08	-0.05	-0.14	0.04	-0.24	-0.46	-0.07	0.22	-0.05	-1.18	0.11	0.16	-0.23	-0.05	-0.18	-0.25	-0.58	-0.19	-0.05	-0.22
1_10491344	1	10491344	10491532	APITD1-CORT	-0.45	NA	NA	0.14	-0.08	NA	-0.14	0.04	NA	-0.46	NA	0.22	-0.05	-1.18	0.11	0.16	-0.23	-0.05	-0.18	-0.25	-0.58	-0.19	-0.05	-0.22
1_10493810	1	10493810	10494033	APITD1-CORT	-0.45	NA	NA	0.14	NA	NA	-0.14	0.04	NA	-0.46	-0.07	0.22	-0.05	-1.18	0.11	NA	-0.23	-0.05	-0.18	-0.25	-0.58	-0.19	-0.05	-0.22
1_10494686	1	10494686	10494880	APITD1-CORT	-0.45	NA	NA	0.14	-0.08	NA	-0.14	0.04	NA	-0.46	NA	0.22	-0.05	-1.18	0.11	0.16	-0.23	-0.05	-0.18	-0.25	-0.58	-0.19	-0.05	-0.22
1_10510089	1	10510089	10510343	APITD1-CORT	-0.45	NA	NA	NA	NA	NA	-0.14	0.04	NA	-0.46	NA	0.22	-0.05	NA	0.11	0.16	-0.23	NA	-0.18	-0.25	-0.58	-0.19	-0.05	-0.22
1_10521491	1	10521491	10521711	DFFA	-0.45	-0.12	-0.28	0.14	-0.08	-0.05	-0.14	0.04	-0.24	-0.46	-0.07	0.22	-0.05	-1.18	0.11	0.16	-0.23	-0.05	-0.18	-0.25	-0.58	-0.19	-0.05	-0.22
1_10523019	1	10523019	10523237	DFFA	-0.45	NA	NA	0.14	NA	NA	-0.14	0.04	NA	NA	NA	0.22	-0.05	-1.18	0.11	0.16	NA	-0.05	-0.18	-0.25	-0.58	NA	-0.05	-0.22
1_10523521	1	10523521	10523722	DFFA	NA	NA	NA	NA	NA	NA	NA	NA	NA	NA	NA	NA	NA	NA	NA	NA	NA	NA	NA	NA	NA	NA	NA	-0.22
1_10527262	1	10527262	10527455	DFFA	NA	NA	NA	NA	NA	NA	NA	NA	NA	NA	NA	NA	NA	NA	NA	NA	NA	NA	NA	-0.25	-0.58	NA	NA	NA
1_10532371	1	10532371	10532552	DFFA	-0.45	NA	NA	0.14	-0.08	-0.05	-0.14	0.04	NA	-0.46	-0.07	0.22	-0.05	-1.18	0.11	0.16	-0.23	-0.05	-0.18	-0.25	-0.58	-0.19	-0.05	-0.22
1_10534905	1	10534905	10535098	PEX14	-0.45	NA	NA	NA	-0.08	NA	-0.14	0.04	NA	NA	NA	0.22	-0.05	-1.18	0.11	0.16	NA	NA	-0.18	-0.25	-0.58	NA	-0.05	-0.22
1_10555247	1	10555247	10555452	PEX14	-0.45	NA	NA	0.14	-0.08	NA	-0.14	0.04	NA	-0.46	-0.07	0.22	-0.05	-1.18	0.11	0.16	-0.23	NA	-0.18	-0.25	-0.58	-0.19	-0.05	-0.22
1_10596168	1	10596168	10596399	PEX14	-0.45	-0.12	-0.28	0.14	-0.08	-0.05	-0.14	0.04	-0.24	-0.46	-0.07	0.22	-0.05	-1.18	0.11	0.16	-0.23	NA	NA	-0.25	-0.58	-0.19	-0.05	-0.22
1_10659206	1	10659206	10659568	PEX14	-0.45	-0.12	-0.28	0.14	-0.08	-0.05	-0.14	0.04	-0.24	-0.46	-0.07	0.22	-0.05	-1.18	0.11	0.16	-0.23	-0.05	-0.18	-0.25	-0.58	-0.19	-0.05	-0.22
1_10678354	1	10678354	10678547	PEX14	-0.45	-0.12	-0.28	0.14	-0.08	-0.05	-0.14	0.04	-0.24	-0.46	-0.07	0.22	-0.05	-1.18	0.11	0.16	-0.23	-0.05	-0.18	-0.25	-0.58	-0.19	-0.05	-0.22
1_10682917	1	10682917	10683291	PEX14	-0.45	-0.12	-0.28	0.14	-0.08	-0.05	-0.14	0.04	-0.24	-0.46	-0.07	0.22	-0.05	-1.18	0.11	0.16	-0.23	-0.05	-0.18	-0.25	-0.58	-0.19	-0.05	-0.22
1_10684341	1	10684341	10684513	PEX14	-0.45	NA	NA	NA	-0.08	NA	-0.14	0.04	NA	NA	NA	0.22	-0.05	-1.18	0.11	0.16	-0.23	-0.05	-0.18	-0.25	-0.58	-0.19	-0.05	-0.22
1_10687311	1	10687311	10687482	PEX14	-0.45	NA	-0.28	0.14	NA	-0.05	-0.14	0.04	NA	-0.46	-0.07	0.22	-0.05	-1.18	0.11	0.16	-0.23	-0.05	-0.18	-0.25	-0.58	-0.19	-0.05	-0.22
1_10689542	1	10689542	10689816	PEX14	-0.45	-0.12	-0.28	0.14	-0.08	-0.05	-0.14	0.04	-0.24	-0.46	-0.07	0.22	-0.05	-1.18	0.11	0.16	-0.23	-0.05	-0.18	-0.25	-0.58	-0.19	-0.05	-0.22
1_10689863	1	10689863	10690107	PEX14	-0.45	NA	NA	0.14	-0.08	NA	-0.14	NA	NA	-0.46	NA	NA	-0.05	NA	0.11	NA	-0.23	NA	-0.18	-0.25	-0.58	-0.19	-0.05	-0.22
1_10699327	1	10699327	10700108	CASZ1	-0.45	-0.12	-0.28	0.14	-0.08	-0.05	-0.14	0.04	-0.24	-0.46	-0.07	0.22	-0.05	-1.18	0.11	0.16	-0.23	-0.05	-0.18	-0.25	-0.58	-0.19	-0.05	-0.22
1_10702923	1	10702923	10703088	CASZ1	NA	NA	NA	NA	NA	NA	-0.14	0.04	NA	NA	NA	NA	-0.05	-1.18	0.11	0.16	NA	-0.05	-0.18	-0.25	-0.58	NA	-0.05	-0.22
1_10704974	1	10704974	10705157	CASZ1	NA	NA	NA	0.14	NA	NA	-0.14	NA	NA	NA	NA	0.22	-0.05	-1.18	0.11	NA	NA	NA	-0.18	-0.25	-0.58	NA	-0.05	-0.22
1_10706194	1	10706194	10706426	CASZ1	NA	NA	NA	NA	NA	NA	NA	NA	NA	NA	NA	NA	NA	NA	NA	NA	NA	NA	NA	NA	NA	NA	NA	-0.22
1_10707866	1	10707866	10708271	CASZ1	NA	NA	NA	NA	NA	NA	-0.14	NA	NA	-0.46	NA	NA	NA	NA	NA	NA	-0.23	NA	-0.18	-0.25	-0.58	NA	-0.05	-0.22
1_10709119	1	10709119	10709464	CASZ1	-0.45	-0.12	-0.28	0.14	-0.08	-0.05	-0.14	0.04	-0.24	-0.46	-0.07	0.22	-0.05	-1.18	0.11	0.16	-0.23	-0.05	-0.18	-0.25	-0.58	-0.19	-0.05	-0.22
1_10710617	1	10710617	10710848	CASZ1	-0.45	NA	NA	0.14	NA	NA	-0.14	NA	NA	-0.46	NA	0.22	-0.05	NA	0.11	0.16	-0.23	-0.05	-0.18	-0.25	-0.58	-0.19	-0.05	-0.22
1_10710928	1	10710928	10711112	CASZ1	NA	NA	NA	NA	NA	NA	NA	NA	NA	NA	NA	NA	NA	NA	NA	NA	NA	NA	NA	NA	-0.58	NA	-0.05	-0.22
1_10713087	1	10713087	10714045	CASZ1	-0.45	-0.12	-0.28	0.14	-0.08	-0.05	-0.14	0.04	-0.24	-0.46	-0.07	0.22	-0.05	-1.18	0.11	0.16	-0.23	-0.05	-0.18	-0.25	-0.58	-0.19	-0.05	-0.22
1_10714046	1	10714046	10714313	CASZ1	-0.45	-0.12	-0.28	0.14	-0.08	-0.05	-0.14	0.04	-0.24	-0.46	-0.07	0.22	-0.05	-1.18	0.11	0.16	-0.23	-0.05	-0.18	-0.25	-0.58	-0.19	-0.05	-0.22
1_10714490	1	10714490	10714673	CASZ1	-0.45	-0.12	-0.28	0.14	-0.08	-0.05	-0.14	0.04	-0.24	-0.46	-0.07	0.22	-0.05	-1.18	0.11	0.16	-0.23	-0.05	-0.18	-0.25	-0.58	-0.19	-0.05	-0.22
1_10715705	1	10715705	10715873	CASZ1	-0.45	NA	NA	0.14	NA	NA	-0.14	0.04	NA	NA	NA	NA	-0.05	NA	0.11	0.16	NA	NA	-0.18	-0.25	-0.58	NA	-0.05	-0.22
1_10716635	1	10716635	10716818	CASZ1	NA	NA	NA	NA	NA	NA	-0.14	NA	NA	NA	NA	NA	NA	NA	0.11	NA	NA	NA	-0.18	-0.25	-0.58	NA	-0.05	-0.22
1_10718479	1	10718479	10718689	CASZ1	-0.45	NA	NA	0.14	NA	NA	-0.14	NA	NA	NA	NA	0.22	-0.05	NA	0.11	0.16	-0.23	NA	-0.18	-0.25	-0.58	NA	-0.05	-0.22
1_10719879	1	10719879	10720640	CASZ1	-0.45	-0.12	-0.28	0.14	-0.08	-0.05	-0.14	0.04	-0.24	-0.46	-0.07	0.22	-0.05	-1.18	0.11	0.16	-0.23	-0.05	-0.18	-0.25	-0.58	-0.19	-0.05	-0.22
1_10725061	1	10725061	10725598	CASZ1	-0.45	-0.12	-0.28	0.14	-0.08	-0.05	-0.14	0.04	-0.24	-0.46	-0.07	0.22	-0.05	-1.18	0.11	0.16	-0.23	-0.05	-0.18	-0.25	-0.58	-0.19	-0.05	-0.22
1_10753846	1	10753846	10754028	CASZ1	-0.45	-0.12	-0.28	0.14	-0.08	-0.05	-0.14	0.04	-0.24	-0.46	-0.07	0.22	-0.05	-1.18	0.11	0.16	-0.23	-0.05	-0.18	-0.25	-0.58	-0.19	-0.05	-0.22
1_10754327	1	10754327	10754448	CASZ1	NA	NA	NA	NA	NA	NA	NA	NA	NA	NA	NA	NA	-0.05	NA	0.11	NA	NA	NA	-0.18	-0.25	-0.58	NA	-0.05	-0.22
1_11007700	1	11007700	11008954	C1orf127	-0.45	-0.12	-0.28	0.14	-0.08	-0.05	-0.14	0.04	-0.24	-0.46	-0.07	0.22	-0.05	-1.18	0.11	0.16	-0.23	-0.05	-0.18	-0.25	-0.58	-0.19	-0.05	-0.22
1_11014050	1	11014050	11014171	C1orf127	-0.45	NA	NA	0.14	NA	NA	-0.14	0.04	NA	NA	NA	0.22	-0.05	-1.18	0.11	0.16	-0.23	-0.05	-0.18	-0.25	-0.58	-0.19	-0.05	-0.22
1_11017663	1	11017663	11017845	C1orf127	NA	NA	NA	NA	NA	NA	-0.14	NA	NA	NA	NA	NA	NA	NA	0.11	NA	NA	NA	-0.18	NA	-0.58	NA	-0.05	-0.22
1_11018638	1	11018638	11018838	C1orf127	-0.45	-0.12	NA	0.14	-0.08	-0.05	-0.14	0.04	NA	NA	NA	0.22	-0.05	-1.18	0.11	0.16	NA	-0.05	-0.18	-0.25	-0.58	-0.19	-0.05	-0.22
1_11024212	1	11024212	11024378	C1orf127	-0.45	-0.12	NA	0.14	-0.08	-0.05	-0.14	0.04	-0.24	-0.46	-0.07	0.22	-0.05	-1.18	0.11	0.16	-0.23	-0.05	-0.18	-0.25	-0.58	-0.19	-0.05	-0.22
1_11026320	1	11026320	11026519	C1orf127	NA	NA	NA	0.14	NA	NA	-0.14	NA	NA	-0.46	NA	NA	-0.05	-1.18	0.11	NA	NA	-0.05	-0.18	-0.25	-0.58	NA	-0.05	-0.22
1_11030042	1	11030042	11030163	C1orf127	NA	NA	NA	NA	NA	NA	NA	NA	NA	NA	NA	NA	NA	NA	NA	NA	NA	NA	NA	NA	NA	NA	-0.05	NA
1_11073697	1	11073697	11073911	TARDBP	-0.45	-0.12	NA	0.14	NA	NA	-0.14	0.04	NA	-0.46	-0.07	0.22	-0.05	-1.18	0.11	0.16	-0.23	-0.05	-0.18	-0.25	-0.58	-0.19	-0.05	-0.22
1_11073927	1	11073927	11074078	TARDBP	NA	-0.12	NA	0.14	-0.08	-0.05	NA	0.04	-0.24	-0.46	-0.07	0.22	-0.05	NA	0.11	0.16	-0.23	NA	-0.18	NA	NA	-0.19	NA	NA
1_11076784	1	11076784	11076979	TARDBP	-0.45	NA	NA	NA	NA	NA	-0.14	0.04	NA	-0.46	NA	NA	-0.05	-1.18	0.11	0.16	-0.23	NA	-0.18	-0.25	-0.58	-0.19	-0.05	-0.22
1_11078647	1	11078647	11079011	TARDBP	-0.45	-0.12	-0.28	0.14	-0.08	-0.05	-0.14	0.04	-0.24	-0.46	-0.07	0.22	-0.05	-1.18	0.11	0.16	-0.23	-0.05	-0.18	-0.25	-0.58	-0.19	-0.05	-0.22
1_11080430	1	11080430	11080590	TARDBP	NA	NA	NA	NA	NA	NA	NA	NA	NA	NA	NA	NA	NA	NA	0.11	NA	-0.23	NA	-0.18	-0.25	NA	-0.19	-0.05	-0.22
1_11082083	1	11082083	11082298	TARDBP	-0.45	-0.12	-0.28	0.14	-0.08	-0.05	-0.14	0.04	-0.24	-0.46	-0.07	0.22	-0.05	-1.18	0.11	0.16	-0.23	-0.05	-0.18	-0.25	-0.58	-0.19	-0.05	-0.22
1_11082312	1	11082312	11082827	TARDBP	-0.45	-0.12	-0.28	0.14	-0.08	-0.05	-0.14	0.04	-0.24	-0.46	-0.07	0.22	-0.05	-1.18	0.11	0.16	-0.23	-0.05	-0.18	-0.25	-0.58	-0.19	-0.05	-0.22
1_11083284	1	11083284	11083378	TARDBP	NA	NA	NA	NA	NA	NA	-0.14	NA	NA	-0.46	NA	NA	NA	NA	0.11	NA	NA	NA	-0.18	-0.25	-0.58	-0.19	-0.05	-0.22
1_11085929	1	11085929	11086133	NA	-0.45	NA	NA	0.14	-0.08	NA	-0.14	0.04	-0.24	-0.46	NA	0.22	-0.05	-1.18	0.11	0.16	-0.23	NA	-0.18	-0.25	-0.58	-0.19	-0.05	-0.22
1_11086809	1	11086809	11087765	MASP2	-0.45	-0.12	-0.28	0.14	-0.08	-0.05	-0.14	0.04	-0.24	-0.46	-0.07	0.22	-0.05	-1.18	0.11	0.16	-0.23	-0.05	-0.18	-0.25	-0.58	-0.19	-0.05	-0.22
1_11090162	1	11090162	11090345	MASP2	-0.45	NA	NA	0.14	-0.08	-0.05	-0.14	NA	NA	-0.46	NA	0.22	-0.05	-1.18	0.11	0.16	-0.23	-0.05	-0.18	-0.25	-0.58	-0.19	-0.05	-0.22
1_11090738	1	11090738	11091004	MASP2	-0.45	-0.12	-0.28	0.14	-0.08	-0.05	-0.14	0.04	-0.24	-0.46	-0.07	0.22	-0.05	-1.18	0.11	0.16	-0.23	-0.05	-0.18	-0.25	-0.58	-0.19	-0.05	-0.22
1_11094883	1	11094883	11095084	MASP2	NA	NA	NA	NA	NA	NA	NA	NA	NA	NA	NA	NA	NA	NA	NA	NA	NA	NA	NA	-0.25	NA	NA	NA	NA
1_11097728	1	11097728	11097970	MASP2	-0.45	-0.12	-0.28	0.14	-0.08	NA	-0.14	0.04	NA	-0.46	NA	0.22	-0.05	-1.18	NA	NA	-0.23	-0.05	-0.18	-0.25	-0.58	-0.19	-0.05	NA
1_11102906	1	11102906	11103091	MASP2	-0.45	-0.12	-0.28	0.14	-0.08	-0.05	-0.14	0.04	-0.24	-0.46	-0.07	0.22	-0.05	-1.18	0.11	0.16	-0.23	-0.05	-0.18	-0.25	-0.58	-0.19	-0.05	-0.22
1_11103357	1	11103357	11103602	MASP2	-0.45	-0.12	-0.28	0.14	-0.08	-0.05	-0.14	0.04	-0.24	-0.46	-0.07	0.22	-0.05	-1.18	0.11	0.16	-0.23	-0.05	-0.18	-0.25	-0.58	-0.19	-0.05	-0.22
1_11104847	1	11104847	11105064	MASP2	NA	NA	NA	NA	NA	NA	-0.14	NA	NA	NA	NA	NA	NA	NA	NA	NA	NA	NA	NA	NA	-0.58	NA	NA	-0.22
1_11105183	1	11105183	11105597	MASP2	-0.45	NA	NA	0.14	NA	NA	-0.14	0.04	NA	-0.46	NA	NA	-0.05	-1.18	0.11	0.16	-0.23	-0.05	-0.18	-0.25	-0.58	-0.19	-0.05	-0.22
1_11106509	1	11106509	11106854	MASP2	-0.45	-0.12	-0.28	0.14	-0.08	-0.05	-0.14	0.04	-0.24	-0.46	-0.07	0.22	-0.05	-1.18	0.11	0.16	-0.23	-0.05	-0.18	-0.25	-0.58	-0.19	-0.05	-0.22
1_11106887	1	11106887	11107266	MASP2	-0.45	NA	NA	0.14	-0.08	NA	-0.14	0.04	NA	-0.46	-0.07	0.22	-0.05	-1.18	0.11	0.16	NA	-0.05	-0.18	-0.25	-0.58	NA	-0.05	-0.22
1_11116016	1	11116016	11116195	SRM	NA	NA	NA	NA	NA	NA	-0.14	NA	NA	NA	NA	NA	NA	NA	NA	NA	NA	NA	-0.18	NA	-0.58	NA	NA	NA
1_11118750	1	11118750	11118946	SRM	-0.45	-0.12	-0.28	0.14	-0.08	-0.05	-0.14	0.04	-0.24	-0.46	-0.07	0.22	-0.05	-1.18	0.11	0.16	-0.23	-0.05	-0.18	-0.25	-0.58	-0.19	-0.05	-0.22
1_11119259	1	11119259	11119440	SRM	NA	NA	NA	NA	NA	NA	-0.14	NA	NA	NA	NA	NA	NA	NA	0.11	NA	NA	NA	-0.18	-0.25	-0.58	NA	-0.05	-0.22
1_11119829	1	11119829	11119950	SRM	NA	NA	NA	NA	NA	NA	NA	NA	NA	NA	NA	NA	NA	NA	NA	NA	NA	NA	-0.18	NA	NA	NA	NA	-0.22
1_11126655	1	11126655	11126889	EXOSC10	-0.45	NA	NA	0.14	-0.08	NA	-0.14	0.04	NA	-0.46	-0.07	0.22	-0.05	-1.18	0.11	0.16	-0.23	-0.05	-0.18	-0.25	-0.58	-0.19	-0.05	-0.22
1_11128052	1	11128052	11128235	EXOSC10	-0.45	NA	NA	0.14	NA	-0.05	-0.14	0.04	NA	-0.46	-0.07	0.22	-0.05	-1.18	0.11	0.16	-0.23	-0.05	-0.18	-0.25	-0.58	-0.19	-0.05	-0.22
1_11128667	1	11128667	11128835	EXOSC10	-0.45	NA	NA	0.14	NA	NA	-0.14	NA	NA	-0.46	NA	NA	-0.05	-1.18	0.11	NA	-0.23	NA	-0.18	-0.25	-0.58	-0.19	-0.05	-0.22
1_11129618	1	11129618	11129811	EXOSC10	NA	NA	NA	NA	NA	NA	-0.14	NA	NA	NA	NA	NA	NA	NA	NA	NA	NA	NA	-0.18	-0.25	NA	-0.19	-0.05	NA
1_11130836	1	11130836	11131037	EXOSC10	-0.45	NA	NA	0.14	NA	NA	-0.14	0.04	NA	NA	NA	0.22	-0.05	-1.18	0.11	0.16	NA	-0.05	-0.18	-0.25	-0.58	NA	-0.05	-0.22
1_11132126	1	11132126	11132324	EXOSC10	NA	NA	NA	NA	NA	NA	-0.14	NA	NA	NA	NA	NA	NA	NA	0.11	NA	NA	NA	-0.18	NA	NA	NA	NA	-0.22
1_11133941	1	11133941	11134071	EXOSC10	NA	NA	NA	NA	NA	NA	-0.14	NA	NA	NA	NA	NA	NA	NA	0.11	NA	NA	NA	-0.18	NA	NA	NA	-0.05	-0.22
1_11134213	1	11134213	11134437	EXOSC10	-0.45	-0.12	-0.28	0.14	-0.08	-0.05	-0.14	0.04	-0.24	-0.46	-0.07	0.22	-0.05	-1.18	0.11	0.16	-0.23	-0.05	-0.18	-0.25	-0.58	-0.19	-0.05	-0.22
1_11136847	1	11136847	11137054	EXOSC10	NA	NA	NA	NA	NA	NA	NA	NA	NA	NA	NA	NA	NA	NA	NA	NA	NA	NA	NA	NA	NA	NA	-0.05	-0.22
1_11140412	1	11140412	11140542	EXOSC10	-0.45	NA	NA	NA	NA	NA	-0.14	NA	NA	-0.46	NA	NA	-0.05	NA	0.11	NA	-0.23	-0.05	-0.18	-0.25	-0.58	-0.19	-0.05	-0.22
1_11140768	1	11140768	11140976	EXOSC10	-0.45	NA	-0.28	0.14	-0.08	-0.05	-0.14	0.04	-0.24	-0.46	-0.07	0.22	-0.05	-1.18	0.11	0.16	-0.23	-0.05	-0.18	-0.25	-0.58	-0.19	-0.05	-0.22
1_11141132	1	11141132	11141328	EXOSC10	NA	NA	NA	NA	NA	NA	-0.14	NA	NA	NA	NA	NA	NA	NA	0.11	NA	NA	NA	-0.18	-0.25	-0.58	NA	NA	-0.22
1_11142678	1	11142678	11142798	EXOSC10	-0.45	NA	NA	0.14	-0.08	NA	-0.14	0.04	NA	-0.46	NA	0.22	-0.05	-1.18	0.11	0.16	-0.23	-0.05	-0.18	-0.25	-0.58	-0.19	-0.05	-0.22
1_11142799	1	11142799	11142919	EXOSC10	-0.45	NA	NA	NA	NA	NA	-0.14	NA	NA	-0.46	NA	NA	NA	NA	0.11	NA	-0.23	NA	-0.18	-0.25	-0.58	-0.19	-0.05	-0.22
1_11147441	1	11147441	11147654	EXOSC10	-0.45	NA	NA	0.14	-0.08	NA	-0.14	0.04	NA	-0.46	-0.07	0.22	-0.05	-1.18	0.11	0.16	-0.23	-0.05	-0.18	-0.25	-0.58	-0.19	-0.05	-0.22
1_11147833	1	11147833	11148021	EXOSC10	-0.45	-0.12	NA	0.14	-0.08	-0.05	-0.14	0.04	-0.24	-0.46	-0.07	0.22	-0.05	-1.18	0.11	0.16	-0.23	-0.05	-0.18	-0.25	-0.58	-0.19	-0.05	-0.22
1_11148093	1	11148093	11148266	EXOSC10	-0.45	-0.12	NA	0.14	-0.08	-0.05	-0.14	0.04	-0.24	-0.46	-0.07	0.22	-0.05	-1.18	0.11	0.16	-0.23	-0.05	-0.18	-0.25	-0.58	-0.19	-0.05	-0.22
1_11150990	1	11150990	11151199	EXOSC10	-0.45	-0.12	-0.28	0.14	-0.08	-0.05	-0.14	0.04	-0.24	-0.46	-0.07	0.22	-0.05	-1.18	0.11	0.16	-0.23	-0.05	-0.18	-0.25	-0.58	-0.19	-0.05	-0.22
1_11151467	1	11151467	11151702	EXOSC10	-0.45	-0.12	NA	0.14	-0.08	-0.05	-0.14	0.04	-0.24	-0.46	-0.07	0.22	-0.05	-1.18	0.11	0.16	-0.23	-0.05	-0.18	-0.25	-0.58	-0.19	-0.05	-0.22
1_11155836	1	11155836	11155957	EXOSC10	-0.45	NA	NA	0.14	-0.08	-0.05	-0.14	0.04	NA	-0.46	-0.07	0.22	-0.05	-1.18	0.11	0.16	-0.23	-0.05	-0.18	-0.25	-0.58	-0.19	-0.05	-0.22
1_11158049	1	11158049	11158284	EXOSC10	NA	NA	NA	NA	NA	NA	-0.14	NA	NA	-0.46	NA	NA	-0.05	NA	0.11	NA	-0.23	NA	-0.18	-0.25	NA	-0.19	-0.05	NA
1_11159742	1	11159742	11159926	EXOSC10	-0.45	NA	NA	0.14	NA	NA	-0.14	0.04	NA	NA	NA	0.22	-0.05	-1.18	0.11	0.16	NA	-0.05	-0.18	-0.25	-0.58	NA	-0.05	-0.22
1_11167445	1	11167445	11167621	MTOR	-0.45	-0.12	-0.28	0.14	-0.08	-0.05	-0.14	0.04	-0.24	-0.46	-0.07	0.22	-0.05	-1.18	0.11	0.16	-0.23	-0.05	-0.18	-0.25	-0.58	-0.19	-0.05	-0.22
1_11169266	1	11169266	11169496	MTOR	-0.45	NA	-0.28	0.14	-0.08	-0.05	-0.14	0.04	-0.24	-0.46	-0.07	0.22	-0.05	-1.18	0.11	0.16	-0.23	-0.05	-0.18	-0.25	-0.58	-0.19	-0.05	-0.22
1_11169611	1	11169611	11169807	MTOR	-0.45	NA	NA	NA	NA	NA	-0.14	NA	NA	-0.46	NA	NA	-0.05	NA	0.11	NA	-0.23	NA	-0.18	-0.25	-0.58	-0.19	-0.05	-0.22
1_11171090	1	11171090	11171218	MTOR	-0.45	NA	NA	0.14	NA	NA	-0.14	0.04	NA	-0.46	NA	0.22	-0.05	-1.18	0.11	0.16	-0.23	-0.05	-0.18	-0.25	-0.58	-0.19	-0.05	-0.22
1_11172897	1	11172897	11173063	MTOR	NA	NA	NA	NA	NA	NA	-0.14	NA	NA	-0.46	NA	NA	NA	-1.18	0.11	NA	NA	NA	-0.18	-0.25	-0.58	NA	-0.05	NA
1_11174806	1	11174806	11175046	MTOR	-0.45	-0.12	NA	0.14	-0.08	-0.05	-0.14	0.04	-0.24	-0.46	-0.07	0.22	-0.05	-1.18	0.11	0.16	-0.23	-0.05	-0.18	-0.25	-0.58	-0.19	-0.05	-0.22
1_11175430	1	11175430	11175647	MTOR	NA	NA	NA	NA	NA	NA	NA	NA	NA	NA	NA	NA	NA	NA	NA	NA	NA	NA	NA	NA	NA	NA	-0.05	NA
1_11177019	1	11177019	11177187	MTOR	-0.45	NA	NA	NA	NA	NA	-0.14	0.04	NA	-0.46	-0.07	0.22	-0.05	-1.18	0.11	0.16	-0.23	-0.05	-0.18	-0.25	-0.58	-0.19	-0.05	-0.22
1_11181315	1	11181315	11181493	MTOR	-0.45	-0.12	NA	0.14	-0.08	-0.05	-0.14	0.04	-0.24	-0.46	-0.07	0.22	-0.05	-1.18	0.11	0.16	-0.23	-0.05	-0.18	-0.25	-0.58	-0.19	-0.05	-0.22
1_11182057	1	11182057	11182253	MTOR	-0.45	NA	NA	0.14	-0.08	NA	-0.14	0.04	NA	-0.46	NA	0.22	-0.05	-1.18	0.11	0.16	NA	-0.05	-0.18	-0.25	-0.58	NA	-0.05	-0.22
1_11184480	1	11184480	11184679	MTOR	-0.45	NA	-0.28	0.14	-0.08	-0.05	-0.14	0.04	-0.24	-0.46	-0.07	0.22	-0.05	-1.18	0.11	0.16	-0.23	-0.05	-0.18	-0.25	-0.58	-0.19	-0.05	-0.22
1_11186715	1	11186715	11186890	MTOR	-0.45	NA	NA	NA	-0.08	NA	-0.14	NA	NA	-0.46	-0.07	NA	-0.05	NA	0.11	0.16	-0.23	NA	-0.18	-0.25	-0.58	-0.19	-0.05	-0.22
1_11186975	1	11186975	11187199	MTOR	-0.45	NA	NA	0.14	-0.08	NA	-0.14	0.04	NA	-0.46	NA	0.22	-0.05	-1.18	0.11	0.16	-0.23	-0.05	-0.18	-0.25	-0.58	-0.19	-0.05	-0.22
1_11187620	1	11187620	11187838	MTOR	-0.45	NA	NA	NA	NA	NA	-0.14	0.04	NA	-0.46	NA	0.22	-0.05	-1.18	0.11	0.16	-0.23	-0.05	-0.18	-0.25	-0.58	-0.19	-0.05	-0.22
1_11188917	1	11188917	11189116	MTOR	-0.45	NA	NA	0.14	NA	NA	-0.14	NA	NA	-0.46	NA	0.22	-0.05	-1.18	0.11	NA	-0.23	NA	-0.18	-0.25	-0.58	-0.19	-0.05	-0.22
1_11190504	1	11190504	11190828	MTOR	-0.45	-0.12	-0.28	0.14	-0.08	-0.05	-0.14	0.04	-0.24	-0.46	-0.07	0.22	-0.05	-1.18	0.11	0.16	-0.23	-0.05	-0.18	-0.25	-0.58	-0.19	-0.05	-0.22
1_11193152	1	11193152	11193357	MTOR	NA	NA	NA	NA	NA	NA	-0.14	NA	NA	-0.46	NA	NA	NA	NA	0.11	NA	-0.23	NA	-0.18	-0.25	NA	-0.19	-0.05	NA
1_11194418	1	11194418	11194612	MTOR	NA	NA	NA	NA	NA	NA	NA	NA	NA	NA	NA	NA	NA	NA	NA	NA	NA	NA	-0.18	NA	NA	NA	NA	NA
1_11199409	1	11199409	11199757	MTOR	-0.45	-0.12	-0.28	0.14	-0.08	-0.05	-0.14	0.04	-0.24	-0.46	-0.07	0.22	-0.05	-1.18	0.11	0.16	-0.23	-0.05	-0.18	-0.25	-0.58	-0.19	-0.05	-0.22
1_11204687	1	11204687	11204904	MTOR-AS1	-0.45	-0.12	-0.28	0.14	-0.08	-0.05	-0.14	0.04	-0.24	-0.46	-0.07	0.22	-0.05	-1.18	0.11	0.16	-0.23	-0.05	-0.18	-0.25	-0.58	-0.19	-0.05	-0.22
1_11204965	1	11204965	11205205	MTOR-AS1	-0.45	-0.12	-0.28	0.14	-0.08	-0.05	-0.14	0.04	-0.24	-0.46	-0.07	0.22	-0.05	-1.18	0.11	0.16	-0.23	-0.05	-0.18	-0.25	-0.58	-0.19	-0.05	-0.22
1_11206630	1	11206630	11206838	MTOR-AS1	NA	NA	NA	NA	NA	NA	-0.14	NA	NA	-0.46	NA	NA	NA	NA	NA	NA	-0.23	NA	NA	NA	NA	NA	NA	-0.22
1_11217234	1	11217234	11217426	MTOR	-0.45	NA	NA	0.14	-0.08	-0.05	-0.14	0.04	NA	-0.46	NA	0.22	-0.05	-1.18	0.11	0.16	-0.23	-0.05	-0.18	-0.25	-0.58	-0.19	-0.05	-0.22
1_11249622	1	11249622	11250025	ANGPTL7	-0.45	-0.12	-0.28	0.14	-0.08	-0.05	-0.14	0.04	-0.24	-0.46	-0.07	0.22	-0.05	-1.18	0.11	0.16	-0.23	-0.05	-0.18	-0.25	-0.58	-0.19	-0.05	-0.22
1_11253611	1	11253611	11253788	ANGPTL7	-0.45	NA	NA	0.14	-0.08	-0.05	-0.14	0.04	NA	NA	NA	0.22	-0.05	-1.18	0.11	0.16	NA	-0.05	-0.18	-0.25	-0.58	NA	-0.05	-0.22
1_11254538	1	11254538	11254754	ANGPTL7	NA	NA	NA	NA	NA	NA	-0.14	NA	NA	NA	NA	NA	NA	NA	NA	NA	NA	NA	NA	NA	NA	NA	NA	-0.22
1_11259259	1	11259259	11259727	MTOR	-0.45	-0.12	-0.28	0.14	-0.08	-0.05	-0.14	0.04	-0.24	-0.46	-0.07	0.22	-0.05	-1.18	0.11	0.16	-0.23	-0.05	-0.18	-0.25	-0.58	-0.19	-0.05	-0.22
1_11270829	1	11270829	11270999	MTOR	-0.45	-0.12	-0.28	0.14	-0.08	-0.05	-0.14	0.04	-0.24	-0.46	-0.07	0.22	-0.05	-1.18	0.11	0.16	-0.23	-0.05	-0.18	-0.25	-0.58	-0.19	-0.05	-0.22
1_11272768	1	11272768	11273001	MTOR	-0.45	NA	NA	0.14	NA	NA	-0.14	NA	NA	-0.46	NA	NA	-0.05	NA	0.11	NA	-0.23	-0.05	-0.18	-0.25	NA	-0.19	-0.05	-0.22
1_11276171	1	11276171	11276407	MTOR	-0.45	-0.12	-0.28	0.14	-0.08	-0.05	-0.14	0.04	-0.24	-0.46	-0.07	0.22	-0.05	-1.18	0.11	0.16	-0.23	-0.05	-0.18	-0.25	-0.58	-0.19	-0.05	-0.22
1_11288750	1	11288750	11289053	MTOR	-0.45	NA	NA	0.14	NA	-0.05	-0.14	0.04	NA	-0.46	NA	0.22	-0.05	-1.18	0.11	0.16	-0.23	-0.05	-0.18	-0.25	-0.58	-0.19	-0.05	-0.22
1_11292445	1	11292445	11292566	MTOR	NA	NA	NA	NA	NA	NA	-0.14	NA	NA	-0.46	NA	NA	NA	NA	0.11	NA	-0.23	NA	-0.18	-0.25	-0.58	-0.19	-0.05	-0.22
1_11293383	1	11293383	11293561	MTOR	-0.45	-0.12	-0.28	0.14	-0.08	-0.05	-0.14	0.04	-0.24	-0.46	-0.07	0.22	-0.05	-1.18	0.11	0.16	-0.23	-0.05	-0.18	-0.25	-0.58	-0.19	-0.05	-0.22
1_11294217	1	11294217	11294388	MTOR	NA	NA	NA	NA	NA	NA	-0.14	0.04	NA	-0.46	NA	0.22	-0.05	-1.18	0.11	NA	-0.23	NA	-0.18	-0.25	-0.58	-0.19	-0.05	-0.22
1_11297903	1	11297903	11298023	MTOR	-0.45	NA	NA	NA	NA	NA	-0.14	0.04	NA	NA	NA	0.22	-0.05	-1.18	0.11	NA	NA	NA	-0.18	-0.25	-0.58	NA	-0.05	-0.22
1_11298024	1	11298024	11298144	MTOR	-0.45	NA	NA	NA	-0.08	NA	-0.14	0.04	NA	NA	NA	0.22	-0.05	-1.18	0.11	0.16	NA	-0.05	-0.18	-0.25	-0.58	NA	-0.05	-0.22
1_11300440	1	11300440	11300632	MTOR	NA	NA	NA	NA	NA	NA	-0.14	NA	NA	NA	NA	NA	NA	-1.18	NA	NA	NA	NA	NA	-0.25	-0.58	NA	-0.05	-0.22
1_11301631	1	11301631	11301810	MTOR	-0.45	NA	NA	NA	NA	NA	-0.14	NA	NA	NA	NA	0.22	NA	-1.18	0.11	0.16	NA	NA	-0.18	-0.25	-0.58	NA	-0.05	-0.22
1_11303221	1	11303221	11303408	MTOR	NA	NA	NA	NA	NA	NA	-0.14	NA	NA	-0.46	NA	NA	NA	NA	0.11	NA	NA	NA	-0.18	NA	NA	NA	-0.05	-0.22
1_11307718	1	11307718	11308173	MTOR	-0.45	-0.12	-0.28	0.14	-0.08	-0.05	-0.14	0.04	-0.24	-0.46	-0.07	0.22	-0.05	-1.18	0.11	0.16	-0.23	-0.05	-0.18	-0.25	-0.58	-0.19	-0.05	-0.22
1_11316091	1	11316091	11316286	MTOR	-0.45	NA	NA	0.14	NA	NA	-0.14	NA	NA	NA	NA	0.22	-0.05	NA	0.11	0.16	NA	-0.05	-0.18	-0.25	-0.58	NA	-0.05	-0.22
1_11317015	1	11317015	11317280	MTOR	-0.45	-0.12	-0.28	0.14	-0.08	-0.05	-0.14	0.04	-0.24	-0.46	NA	0.22	-0.05	-1.18	0.11	0.16	-0.23	-0.05	-0.18	-0.25	-0.58	-0.19	-0.05	-0.22
1_11318435	1	11318435	11318666	MTOR	-0.45	NA	NA	0.14	-0.08	NA	-0.14	0.04	NA	-0.46	-0.07	0.22	-0.05	-1.18	0.11	0.16	-0.23	-0.05	-0.18	-0.25	-0.58	-0.19	-0.05	-0.22
1_11319305	1	11319305	11319542	MTOR	NA	NA	NA	NA	NA	NA	NA	NA	NA	NA	NA	NA	NA	NA	NA	NA	NA	NA	NA	NA	-0.58	NA	NA	-0.22
1_11333512	1	11333512	11334154	UBIAD1	-0.45	-0.12	-0.28	0.14	-0.08	-0.05	-0.14	0.04	-0.24	-0.46	-0.07	0.22	-0.05	-1.18	0.11	0.16	-0.23	-0.05	-0.18	-0.25	-0.58	-0.19	-0.05	-0.22
1_11345672	1	11345672	11346252	UBIAD1	-0.45	-0.12	-0.28	0.14	-0.08	-0.05	-0.14	0.04	-0.24	-0.46	-0.07	0.22	-0.05	-1.18	0.11	0.16	-0.23	-0.05	-0.18	-0.25	-0.58	-0.19	-0.05	-0.22
1_11354780	1	11354780	11354978	NA	-0.45	NA	NA	NA	NA	NA	-0.14	0.04	NA	-0.46	NA	NA	NA	NA	0.11	NA	-0.23	NA	NA	-0.25	-0.58	-0.19	-0.05	-0.22
1_11560996	1	11560996	11562114	PTCHD2	-0.45	-0.12	-0.28	0.14	-0.08	-0.05	-0.14	0.04	-0.24	-0.46	-0.07	0.22	-0.05	-1.18	0.11	0.16	-0.23	-0.05	-0.18	-0.25	-0.58	-0.19	-0.05	-0.22
1_11562755	1	11562755	11562974	PTCHD2	-0.45	NA	NA	0.14	-0.08	-0.05	-0.14	0.04	NA	NA	-0.07	0.22	-0.05	-1.18	0.11	0.16	NA	-0.05	-0.18	-0.25	-0.58	-0.19	-0.05	-0.22
1_11575397	1	11575397	11575598	PTCHD2	-0.45	NA	NA	0.14	-0.08	NA	-0.14	0.04	-0.24	-0.46	NA	0.22	-0.05	-1.18	0.11	0.16	-0.23	-0.05	-0.18	-0.25	-0.58	-0.19	-0.05	-0.22
1_11575975	1	11575975	11576182	PTCHD2	-0.45	NA	NA	0.14	-0.08	NA	-0.14	0.04	NA	NA	-0.07	0.22	-0.05	-1.18	0.11	0.16	NA	-0.05	-0.18	-0.25	-0.58	NA	-0.05	-0.22
1_11577477	1	11577477	11577666	PTCHD2	-0.45	-0.12	-0.28	0.14	-0.08	-0.05	-0.14	0.04	-0.24	-0.46	-0.07	0.22	-0.05	-1.18	0.11	0.16	NA	-0.05	-0.18	-0.25	-0.58	-0.19	-0.05	-0.22
1_11579418	1	11579418	11579640	PTCHD2	-0.45	-0.12	-0.28	0.14	-0.08	NA	-0.14	0.04	NA	-0.46	-0.07	0.22	-0.05	-1.18	0.11	0.16	-0.23	-0.05	-0.18	-0.25	-0.58	-0.19	-0.05	-0.22
1_11579693	1	11579693	11579910	PTCHD2	NA	NA	NA	NA	NA	NA	-0.14	NA	NA	NA	NA	NA	NA	NA	NA	NA	NA	NA	NA	NA	-0.58	NA	-0.05	-0.22
1_11580745	1	11580745	11580934	PTCHD2	-0.45	NA	NA	0.14	-0.08	-0.05	-0.14	0.04	NA	-0.46	NA	0.22	-0.05	-1.18	0.11	0.16	-0.23	-0.05	-0.18	-0.25	-0.58	NA	-0.05	-0.22
1_11585173	1	11585173	11585343	PTCHD2	-0.45	-0.12	-0.28	0.14	-0.08	-0.05	-0.14	0.04	-0.24	-0.46	-0.07	0.22	-0.05	-1.18	0.11	0.16	-0.23	-0.05	-0.18	-0.25	-0.58	-0.19	-0.05	-0.22
1_11586660	1	11586660	11586863	PTCHD2	NA	NA	NA	NA	NA	NA	-0.14	NA	NA	NA	NA	NA	-0.05	NA	0.11	NA	NA	NA	-0.18	NA	-0.58	NA	-0.05	-0.22
1_11589551	1	11589551	11590041	PTCHD2	-0.45	-0.12	-0.28	0.14	-0.08	-0.05	-0.14	0.04	-0.24	-0.46	-0.07	0.22	-0.05	-1.18	0.11	0.16	-0.23	-0.05	-0.18	-0.25	-0.58	-0.19	-0.05	-0.22
1_11590903	1	11590903	11591069	PTCHD2	-0.45	-0.12	NA	0.14	-0.08	-0.05	-0.14	0.04	NA	-0.46	-0.07	0.22	-0.05	-1.18	0.11	0.16	NA	-0.05	-0.18	-0.25	-0.58	NA	-0.05	-0.22
1_11591533	1	11591533	11591766	PTCHD2	NA	NA	NA	NA	NA	NA	NA	NA	NA	NA	NA	NA	NA	-1.18	NA	NA	NA	NA	NA	-0.25	-0.58	NA	NA	NA
1_11594394	1	11594394	11594597	PTCHD2	-0.45	NA	NA	0.14	NA	NA	-0.14	0.04	NA	-0.46	NA	0.22	-0.05	-1.18	0.11	0.16	-0.23	-0.05	-0.18	-0.25	-0.58	NA	-0.05	-0.22
1_11594874	1	11594874	11595056	PTCHD2	-0.45	NA	NA	0.14	NA	NA	-0.14	NA	NA	-0.46	NA	NA	-0.05	-1.18	0.11	0.16	NA	NA	-0.18	-0.25	-0.58	-0.19	-0.05	-0.22
1_11595515	1	11595515	11595680	PTCHD2	NA	NA	NA	NA	NA	NA	-0.14	NA	NA	NA	NA	NA	NA	NA	0.11	NA	NA	NA	NA	-0.25	NA	NA	-0.05	-0.22
1_11596434	1	11596434	11596599	PTCHD2	-0.45	NA	NA	0.14	NA	NA	-0.14	NA	NA	NA	NA	NA	-0.05	NA	0.11	0.16	NA	NA	-0.18	-0.25	-0.58	NA	-0.05	-0.22
1_11708677	1	11708677	11708911	FBXO2	NA	NA	NA	NA	NA	NA	-0.14	NA	NA	NA	NA	0.22	NA	NA	0.11	0.16	NA	NA	-0.18	-0.25	-0.58	NA	-0.05	-0.22
1_11709138	1	11709138	11709315	FBXO2	NA	NA	NA	NA	NA	NA	NA	NA	NA	NA	NA	NA	NA	NA	NA	NA	NA	NA	NA	NA	NA	NA	-0.05	NA
1_11709830	1	11709830	11710110	FBXO2	-0.45	-0.12	-0.28	0.14	-0.08	-0.05	-0.14	0.04	NA	-0.46	-0.07	0.22	-0.05	-1.18	0.11	0.16	-0.23	-0.05	-0.18	-0.25	-0.58	-0.19	-0.05	-0.22
1_11710473	1	11710473	11710859	FBXO2	-0.45	-0.12	-0.28	0.14	-0.08	-0.05	-0.14	0.04	-0.24	-0.46	-0.07	0.22	-0.05	-1.18	0.11	0.16	-0.23	-0.05	-0.18	-0.25	-0.58	-0.19	-0.05	-0.22
1_11715809	1	11715809	11715939	FBXO44	-0.45	NA	NA	NA	NA	NA	-0.14	NA	NA	NA	NA	0.22	-0.05	-1.18	0.11	0.16	NA	-0.05	-0.18	-0.25	-0.58	NA	-0.05	-0.22
1_11716029	1	11716029	11716159	FBXO44	-0.45	NA	-0.28	0.14	NA	-0.05	-0.14	0.04	NA	NA	-0.07	0.22	-0.05	-1.18	0.11	0.16	NA	-0.05	-0.18	-0.25	-0.58	NA	-0.05	-0.22
1_11718289	1	11718289	11718710	FBXO44	NA	NA	NA	NA	NA	NA	-0.14	NA	NA	NA	NA	NA	NA	-1.18	0.11	NA	NA	NA	-0.18	NA	-0.58	-0.19	-0.05	-0.22
1_11718714	1	11718714	11718920	FBXO44	NA	NA	NA	NA	NA	NA	-0.14	NA	NA	NA	NA	NA	NA	NA	NA	NA	NA	NA	-0.18	-0.25	-0.58	NA	-0.05	-0.22
1_11721192	1	11721192	11721404	FBXO44	-0.45	NA	NA	0.14	-0.08	NA	-0.14	0.04	NA	-0.46	NA	0.22	-0.05	-1.18	0.11	0.16	-0.23	-0.05	-0.18	-0.25	-0.58	-0.19	-0.05	-0.22
1_11728663	1	11728663	11728793	FBXO6	-0.45	NA	NA	0.14	NA	NA	-0.14	0.04	NA	NA	NA	0.22	-0.05	-1.18	0.11	0.16	NA	-0.05	-0.18	-0.25	-0.58	NA	-0.05	-0.22
1_11728883	1	11728883	11729013	FBXO6	-0.45	NA	NA	0.14	-0.08	-0.05	-0.14	0.04	NA	NA	NA	0.22	-0.05	-1.18	0.11	0.16	NA	-0.05	-0.18	-0.25	-0.58	NA	-0.05	-0.22
1_11731968	1	11731968	11732159	FBXO6	-0.45	-0.12	-0.28	0.14	-0.08	-0.05	-0.14	0.04	NA	-0.46	-0.07	0.22	-0.05	-1.18	0.11	0.16	-0.23	-0.05	-0.18	-0.25	-0.58	-0.19	-0.05	-0.22
1_11733334	1	11733334	11733512	FBXO6	-0.45	NA	NA	NA	NA	NA	-0.14	0.04	NA	NA	NA	0.22	-0.05	-1.18	0.11	0.16	NA	-0.05	-0.18	-0.25	-0.58	NA	-0.05	-0.22
1_11733664	1	11733664	11733784	FBXO6	-0.45	NA	NA	0.14	NA	NA	-0.14	0.04	NA	NA	NA	0.22	-0.05	-1.18	0.11	0.16	-0.23	-0.05	-0.18	-0.25	-0.58	NA	-0.05	-0.22
1_11733787	1	11733787	11733967	FBXO6	-0.45	-0.12	-0.28	0.14	-0.08	-0.05	-0.14	0.04	-0.24	-0.46	-0.07	0.22	-0.05	-1.18	0.11	0.16	-0.23	-0.05	-0.18	-0.25	-0.58	-0.19	-0.05	-0.22
1_11734787	1	11734787	11734959	MAD2L2	-0.45	-0.12	-0.28	0.14	-0.08	-0.05	-0.14	0.04	-0.24	-0.46	-0.07	0.22	-0.05	-1.18	0.11	0.16	-0.23	-0.05	-0.18	-0.25	-0.58	-0.19	-0.05	-0.22
1_11735057	1	11735057	11735253	MAD2L2	NA	NA	NA	NA	NA	NA	-0.14	NA	NA	NA	NA	NA	NA	NA	0.11	NA	NA	NA	NA	NA	NA	NA	-0.05	-0.22
1_11735665	1	11735665	11736103	MAD2L2	-0.45	-0.12	-0.28	0.14	-0.08	-0.05	-0.14	0.04	-0.24	-0.46	-0.07	0.22	-0.05	-1.18	0.11	0.16	-0.23	-0.05	-0.18	-0.25	-0.58	-0.19	-0.05	-0.22
1_11736893	1	11736893	11737058	MAD2L2	NA	NA	NA	NA	NA	NA	-0.14	0.04	NA	-0.46	NA	0.22	NA	-1.18	0.11	0.16	NA	NA	-0.18	NA	-0.58	NA	-0.05	-0.22
1_11740347	1	11740347	11740658	MAD2L2	-0.45	-0.12	-0.28	0.14	-0.08	-0.05	-0.14	0.04	-0.24	-0.46	-0.07	0.22	-0.05	-1.18	0.11	0.16	-0.23	-0.05	-0.18	-0.25	-0.58	-0.19	-0.05	-0.22
1_11766280	1	11766280	11766410	DRAXIN	NA	NA	NA	NA	NA	NA	NA	NA	NA	NA	NA	NA	NA	NA	NA	NA	NA	NA	NA	NA	NA	NA	-0.05	NA
1_11766495	1	11766495	11766756	DRAXIN	NA	NA	NA	NA	NA	NA	NA	NA	NA	NA	NA	NA	NA	NA	NA	NA	NA	NA	NA	NA	-0.58	NA	-0.05	NA
1_11769449	1	11769449	11769569	DRAXIN	NA	NA	NA	NA	NA	NA	NA	NA	NA	NA	NA	NA	NA	NA	0.11	NA	NA	NA	-0.18	-0.25	NA	NA	-0.05	-0.22
1_11772318	1	11772318	11772490	DRAXIN	NA	NA	NA	0.14	NA	NA	-0.14	NA	NA	-0.46	NA	NA	-0.05	NA	0.11	NA	-0.23	NA	-0.18	-0.25	NA	NA	-0.05	-0.22
1_11775159	1	11775159	11775345	DRAXIN	-0.45	-0.12	-0.28	0.14	-0.08	-0.05	-0.14	0.04	-0.24	-0.46	-0.07	0.22	-0.05	-1.18	0.11	0.16	-0.23	-0.05	-0.18	-0.25	-0.58	-0.19	-0.05	-0.22
1_11804562	1	11804562	11804687	AGTRAP	-0.45	NA	NA	NA	NA	NA	-0.14	NA	NA	NA	NA	0.22	-0.05	NA	0.11	NA	NA	NA	-0.18	-0.25	-0.58	NA	-0.05	-0.22
1_11805808	1	11805808	11805982	AGTRAP	-0.45	NA	NA	0.14	NA	NA	-0.14	0.04	NA	-0.46	NA	0.22	-0.05	-1.18	0.11	0.16	-0.23	-0.05	-0.18	-0.25	-0.58	-0.19	-0.05	-0.22
1_11806078	1	11806078	11806360	AGTRAP	-0.45	-0.12	-0.28	0.14	-0.08	-0.05	-0.14	0.04	-0.24	-0.46	-0.07	0.22	-0.05	-1.18	0.11	0.16	-0.23	-0.05	-0.18	-0.25	-0.58	-0.19	-0.05	-0.22
1_11807394	1	11807394	11807601	AGTRAP	-0.45	NA	NA	0.14	NA	NA	-0.14	0.04	NA	NA	NA	NA	-0.05	-1.18	0.11	0.16	-0.23	NA	-0.18	-0.25	-0.58	NA	-0.05	-0.22
1_11808434	1	11808434	11808633	AGTRAP	-0.45	-0.12	-0.28	0.14	-0.08	-0.05	-0.14	0.04	-0.24	-0.46	-0.07	0.22	-0.05	-1.18	0.11	0.16	-0.23	-0.05	-0.18	-0.25	-0.58	-0.19	-0.05	-0.22
1_11810074	1	11810074	11810194	AGTRAP	NA	NA	NA	NA	NA	NA	-0.14	NA	NA	NA	NA	NA	-0.05	NA	NA	NA	NA	NA	-0.18	NA	NA	-0.19	-0.05	-0.22
1_11821862	1	11821862	11822212	NA	-0.45	-0.12	-0.28	0.14	-0.08	-0.05	-0.14	0.04	-0.24	-0.46	-0.07	0.22	-0.05	-1.18	0.11	0.16	-0.23	-0.05	-0.18	-0.25	-0.58	-0.19	-0.05	-0.22
1_11822214	1	11822214	11822409	NA	-0.45	NA	NA	0.14	-0.08	-0.05	-0.14	0.04	NA	NA	-0.07	0.22	-0.05	-1.18	0.11	0.16	NA	-0.05	-0.18	-0.25	-0.58	NA	-0.05	-0.22
1_11824301	1	11824301	11824512	NA	-0.45	NA	NA	0.14	-0.08	-0.05	-0.14	0.04	NA	NA	NA	0.22	-0.05	-1.18	0.11	0.16	NA	-0.05	-0.18	-0.25	-0.58	NA	-0.05	-0.22
1_11825855	1	11825855	11826580	NA	-0.45	-0.12	-0.28	0.14	-0.08	-0.05	-0.14	0.04	-0.24	-0.46	-0.07	0.22	-0.05	-1.18	0.11	0.16	-0.23	-0.05	-0.18	-0.25	-0.58	-0.19	-0.05	-0.22
1_11826707	1	11826707	11826882	NA	-0.45	-0.12	-0.28	0.14	-0.08	-0.05	-0.14	0.04	-0.24	-0.46	-0.07	0.22	-0.05	-1.18	0.11	0.16	-0.23	-0.05	-0.18	-0.25	-0.58	-0.19	-0.05	-0.22
1_11827076	1	11827076	11827357	NA	-0.45	NA	NA	0.14	-0.08	NA	-0.14	0.04	NA	-0.46	NA	0.22	-0.05	-1.18	0.11	0.16	NA	NA	-0.18	-0.25	-0.58	-0.19	-0.05	-0.22
1_11828140	1	11828140	11828459	NA	-0.45	NA	NA	NA	NA	NA	-0.14	NA	NA	NA	NA	NA	NA	NA	NA	NA	NA	NA	-0.18	NA	-0.58	NA	-0.05	-0.22
1_11836448	1	11836448	11836681	NA	-0.45	NA	NA	NA	-0.08	NA	-0.14	NA	NA	-0.46	NA	NA	-0.05	-1.18	0.11	0.16	NA	NA	-0.18	-0.25	-0.58	NA	-0.05	-0.22
1_11838692	1	11838692	11839126	NA	-0.45	-0.12	-0.28	0.14	-0.08	-0.05	-0.14	0.04	NA	-0.46	-0.07	0.22	-0.05	-1.18	0.11	0.16	-0.23	-0.05	-0.18	-0.25	-0.58	-0.19	-0.05	-0.22
1_11844180	1	11844180	11844639	NA	-0.45	-0.12	-0.28	0.14	-0.08	-0.05	-0.14	0.04	-0.24	-0.46	-0.07	0.22	-0.05	-1.18	0.11	0.16	-0.23	-0.05	-0.18	-0.25	-0.58	-0.19	-0.05	-0.22
1_11845151	1	11845151	11845375	NA	NA	NA	NA	NA	NA	NA	NA	NA	NA	NA	NA	NA	NA	NA	NA	NA	NA	NA	NA	NA	NA	NA	NA	-0.22
1_11847930	1	11847930	11848390	MTHFR	-0.45	-0.12	-0.28	0.14	-0.08	-0.05	-0.14	0.04	NA	-0.46	-0.07	0.22	-0.05	-1.18	0.11	0.16	-0.23	-0.05	-0.18	-0.25	-0.58	-0.19	-0.05	-0.22
1_11848669	1	11848669	11848875	MTHFR	-0.45	NA	NA	NA	NA	NA	-0.14	0.04	NA	NA	NA	NA	-0.05	-1.18	0.11	0.16	NA	NA	-0.18	-0.25	-0.58	NA	-0.05	-0.22
1_11850718	1	11850718	11851067	MTHFR	-0.45	-0.12	-0.28	0.14	-0.08	-0.05	-0.14	0.04	-0.24	-0.46	-0.07	0.22	-0.05	-1.18	0.11	0.16	-0.23	-0.05	-0.18	-0.25	-0.58	-0.19	-0.05	-0.22
1_11851197	1	11851197	11851484	MTHFR	-0.45	-0.12	-0.28	0.14	-0.08	-0.05	-0.14	0.04	-0.24	-0.46	-0.07	0.22	-0.05	-1.18	0.11	0.16	-0.23	-0.05	-0.18	-0.25	-0.58	-0.19	-0.05	-0.22
1_11852281	1	11852281	11852451	MTHFR	-0.45	NA	NA	0.14	NA	NA	-0.14	0.04	NA	NA	NA	0.22	-0.05	-1.18	0.11	0.16	NA	-0.05	-0.18	-0.25	-0.58	-0.19	-0.05	-0.22
1_11853808	1	11853808	11853938	MTHFR	NA	NA	NA	NA	NA	NA	-0.14	NA	NA	NA	NA	NA	NA	NA	NA	NA	NA	NA	-0.18	NA	NA	NA	NA	NA
1_11853954	1	11853954	11854297	MTHFR	-0.45	-0.12	-0.28	0.14	-0.08	-0.05	-0.14	0.04	-0.24	-0.46	-0.07	0.22	-0.05	-1.18	0.11	0.16	-0.23	-0.05	-0.18	-0.25	-0.58	-0.19	-0.05	-0.22
1_11854396	1	11854396	11854639	MTHFR	-0.45	-0.12	-0.28	0.14	-0.08	-0.05	-0.14	0.04	-0.24	-0.46	-0.07	0.22	-0.05	-1.18	0.11	0.16	-0.23	-0.05	-0.18	-0.25	-0.58	-0.19	-0.05	-0.22
1_11854720	1	11854720	11854913	MTHFR	-0.45	NA	NA	0.14	-0.08	NA	-0.14	0.04	NA	-0.46	-0.07	0.22	-0.05	-1.18	0.11	0.16	NA	NA	-0.18	-0.25	-0.58	-0.19	-0.05	-0.22
1_11854923	1	11854923	11855119	MTHFR	-0.45	-0.12	-0.28	0.14	NA	-0.05	-0.14	0.04	-0.24	-0.46	-0.07	0.22	-0.05	-1.18	0.11	0.16	-0.23	-0.05	-0.18	-0.25	-0.58	-0.19	-0.05	-0.22
1_11855159	1	11855159	11855429	MTHFR	-0.45	-0.12	-0.28	0.14	-0.08	-0.05	-0.14	0.04	-0.24	-0.46	-0.07	0.22	-0.05	-1.18	0.11	0.16	-0.23	-0.05	-0.18	-0.25	-0.58	-0.19	-0.05	-0.22
1_11856256	1	11856256	11856505	MTHFR	-0.45	-0.12	-0.28	0.14	-0.08	-0.05	-0.14	0.04	-0.24	-0.46	-0.07	0.22	-0.05	-1.18	0.11	0.16	-0.23	-0.05	-0.18	-0.25	-0.58	-0.19	-0.05	-0.22
1_11860215	1	11860215	11860453	MTHFR	-0.45	-0.12	-0.28	0.14	-0.08	-0.05	-0.14	0.04	-0.24	-0.46	-0.07	0.22	-0.05	-1.18	0.11	0.16	-0.23	-0.05	-0.18	-0.25	-0.58	-0.19	-0.05	-0.22
1_11861126	1	11861126	11861536	MTHFR	-0.45	-0.12	-0.28	0.14	-0.08	-0.05	-0.14	0.04	-0.24	-0.46	-0.07	0.22	-0.05	-1.18	0.11	0.16	-0.23	-0.05	-0.18	-0.25	-0.58	-0.19	-0.05	-0.22
1_11862915	1	11862915	11863195	MTHFR	-0.45	-0.12	-0.28	0.14	-0.08	-0.05	-0.14	0.04	1.73	-0.46	-0.07	0.22	-0.05	-1.18	0.11	0.16	-0.23	-0.05	-0.18	-0.25	-0.58	-0.19	-0.05	-0.22
1_11863458	1	11863458	11863675	MTHFR	NA	NA	NA	NA	NA	NA	NA	NA	NA	NA	NA	NA	NA	NA	NA	NA	NA	NA	-0.18	NA	NA	NA	NA	NA
1_11866105	1	11866105	11866413	CLCN6	-0.45	-0.12	-0.28	0.14	-0.08	-0.05	-0.14	0.04	1.73	-0.46	-0.07	0.22	-0.05	-1.18	0.11	0.16	-0.23	-0.05	-0.18	-0.25	-0.58	-0.19	-0.05	-0.22
1_11867082	1	11867082	11867292	CLCN6	-0.45	-0.12	-0.28	0.14	-0.08	-0.05	-0.14	0.04	-0.37	-0.46	-0.07	0.22	-0.05	-1.18	0.11	0.16	-0.23	-0.05	-0.18	-0.25	-0.58	-0.19	-0.05	-0.22
1_11875834	1	11875834	11876047	CLCN6	-0.45	-0.12	-0.28	0.14	-0.08	-0.05	-0.14	0.04	-0.37	-0.46	-0.07	0.22	-0.05	-1.18	0.11	0.16	-0.23	-0.05	-0.18	-0.25	-0.58	-0.19	-0.05	-0.22
1_11876555	1	11876555	11876862	CLCN6	-0.45	-0.12	-0.28	0.14	-0.08	-0.05	-0.14	0.04	-0.37	-0.46	-0.07	0.22	-0.05	-1.18	0.11	0.16	-0.23	-0.05	-0.18	-0.25	-0.58	-0.19	-0.05	-0.22
1_11879481	1	11879481	11879680	CLCN6	-0.45	NA	NA	0.14	-0.08	-0.05	-0.14	0.04	NA	-0.46	-0.07	0.22	-0.05	-1.18	0.11	0.16	-0.23	-0.05	-0.18	-0.25	-0.58	-0.19	-0.05	-0.22
1_11882612	1	11882612	11882960	CLCN6	-0.45	-0.12	-0.28	0.14	-0.08	-0.05	-0.14	0.04	-0.37	-0.46	-0.07	0.22	-0.05	-1.18	0.11	0.16	-0.23	-0.05	-0.18	-0.25	-0.58	-0.19	-0.05	-0.22
1_11883712	1	11883712	11883981	CLCN6	-0.45	-0.12	-0.28	0.14	-0.08	-0.05	-0.14	0.04	-0.37	-0.46	-0.07	0.22	-0.05	-1.18	0.11	0.16	-0.23	-0.05	-0.18	-0.25	-0.58	-0.19	-0.05	-0.22
1_11884413	1	11884413	11884618	CLCN6	-0.45	-0.12	-0.28	0.14	-0.08	-0.05	-0.14	0.04	-0.37	-0.46	-0.07	0.22	-0.05	-1.18	0.11	0.16	-0.23	-0.05	-0.18	-0.25	-0.58	-0.19	-0.05	-0.22
1_11884656	1	11884656	11884784	CLCN6	NA	NA	NA	NA	NA	NA	NA	NA	NA	-0.46	NA	NA	NA	NA	NA	NA	-0.23	NA	NA	NA	NA	NA	NA	NA
1_11886174	1	11886174	11886352	CLCN6	-0.45	-0.12	-0.28	0.14	-0.08	-0.05	-0.14	0.04	-0.37	-0.46	-0.07	0.22	-0.05	-1.18	0.11	0.16	-0.23	-0.05	-0.18	-0.25	-0.58	-0.19	-0.05	-0.22
1_11887054	1	11887054	11887409	CLCN6	-0.45	-0.12	-0.28	0.14	-0.08	-0.05	-0.14	0.04	-0.37	-0.46	-0.07	0.22	-0.05	-1.18	0.11	0.16	-0.23	-0.05	-0.18	-0.25	-0.58	-0.19	-0.05	-0.22
1_11888107	1	11888107	11888332	CLCN6	-0.45	-0.12	-0.28	0.14	-0.08	-0.05	-0.14	0.04	-0.37	-0.46	-0.07	0.22	-0.05	-1.18	0.11	0.16	-0.23	-0.05	-0.18	-0.25	-0.58	-0.19	-0.05	-0.22
1_11888442	1	11888442	11888686	CLCN6	-0.45	-0.12	-0.28	0.14	-0.08	-0.05	-0.14	0.04	-0.37	-0.46	-0.07	0.22	-0.05	-1.18	0.11	0.16	-0.23	-0.05	-0.18	-0.25	-0.58	-0.19	-0.05	-0.22
1_11889102	1	11889102	11889465	CLCN6	-0.45	-0.12	-0.28	0.14	-0.08	-0.05	-0.14	0.04	-0.37	-0.46	-0.07	0.22	-0.05	-1.18	0.11	0.16	-0.23	-0.05	-0.18	-0.25	-0.58	-0.19	-0.05	-0.22
1_11893483	1	11893483	11893735	CLCN6	NA	-0.12	NA	0.14	-0.08	NA	-0.14	NA	-0.37	NA	-0.07	0.22	-0.05	-1.18	0.11	NA	-0.23	-0.05	-0.18	-0.25	-0.58	NA	-0.05	-0.22
1_11893919	1	11893919	11894093	CLCN6	NA	NA	NA	NA	NA	NA	NA	NA	NA	NA	NA	NA	NA	NA	NA	NA	-0.23	NA	NA	NA	NA	NA	NA	NA
1_11894171	1	11894171	11894734	CLCN6	-0.45	-0.12	-0.28	0.14	-0.08	-0.05	-0.14	0.04	-0.37	-0.46	-0.07	0.22	-0.05	-1.18	0.11	0.16	-0.23	-0.05	-0.18	-0.25	-0.58	-0.19	-0.05	-0.22
1_11895984	1	11895984	11896252	CLCN6	-0.45	-0.12	-0.28	0.14	-0.08	-0.05	-0.14	0.04	-0.37	-0.46	-0.07	0.22	-0.05	-1.18	0.11	0.16	-0.23	-0.05	-0.18	-0.25	-0.58	-0.19	-0.05	-0.22
1_11896889	1	11896889	11897316	CLCN6	-0.45	-0.12	-0.28	0.14	-0.08	-0.05	-0.14	0.04	-0.37	-0.46	-0.07	0.22	-0.05	-1.18	0.11	0.16	-0.23	-0.05	-0.18	-0.25	-0.58	-0.19	-0.05	-0.22
1_11897336	1	11897336	11897580	CLCN6	NA	NA	NA	NA	NA	NA	NA	NA	-0.37	NA	NA	NA	NA	NA	NA	NA	-0.23	NA	NA	NA	NA	NA	NA	NA
1_11898268	1	11898268	11899099	CLCN6	-0.45	-0.12	-0.28	0.14	-0.08	-0.05	-0.14	0.04	-0.37	-0.46	-0.07	0.22	-0.05	-1.18	0.11	0.16	-0.23	-0.05	-0.18	-0.25	-0.58	-0.19	-0.05	-0.22
1_11900098	1	11900098	11900488	NPPA-AS1	-0.45	-0.12	-0.28	0.14	-0.08	-0.05	-0.14	0.04	-0.37	-0.46	-0.07	0.22	-0.05	-1.18	0.11	0.16	-0.23	-0.05	-0.18	-0.25	-0.58	-0.19	-0.05	-0.22
1_11905876	1	11905876	11905996	NPPA-AS1	NA	NA	NA	NA	NA	NA	-0.14	NA	NA	NA	NA	NA	-0.05	NA	0.11	NA	NA	NA	NA	-0.25	-0.58	-0.19	-0.05	-0.22
1_11906004	1	11906004	11906172	NPPA-AS1	-0.45	NA	-0.28	0.14	-0.08	NA	-0.14	0.04	NA	-0.46	-0.07	0.22	-0.05	-1.18	0.11	0.16	-0.23	-0.05	-0.18	-0.25	-0.58	-0.19	-0.05	-0.22
1_11907101	1	11907101	11907392	NPPA-AS1	-0.45	-0.12	-0.28	0.14	-0.08	-0.05	-0.14	0.04	-0.37	-0.46	-0.07	0.22	-0.05	-1.18	0.11	0.16	-0.23	-0.05	-0.18	-0.25	-0.58	-0.19	-0.05	-0.22
1_11907395	1	11907395	11907774	NPPA-AS1	NA	NA	NA	NA	NA	-0.05	NA	NA	-0.37	-0.46	-0.07	0.22	-0.05	-1.18	0.11	NA	-0.23	-0.05	-0.18	-0.25	-0.58	-0.19	-0.05	-0.22
1_11918265	1	11918265	11918542	NPPB	-0.45	-0.12	-0.28	0.14	-0.08	-0.05	-0.14	0.04	-0.37	-0.46	-0.07	0.22	-0.05	-1.18	0.11	0.16	-0.23	-0.05	-0.18	-0.25	-0.58	-0.19	-0.05	-0.22
1_11918727	1	11918727	11918848	NPPB	NA	NA	NA	NA	NA	NA	-0.14	0.04	NA	NA	NA	0.22	-0.05	NA	0.11	NA	NA	NA	-0.18	-0.25	-0.58	NA	-0.05	-0.22
1_11982722	1	11982722	11983334	KIAA2013	-0.45	-0.12	-0.28	0.14	-0.08	-0.05	-0.14	0.04	-0.37	-0.46	-0.07	0.22	-0.05	-1.18	0.11	0.16	-0.23	-0.05	-0.18	-0.25	-0.58	-0.19	-0.05	-0.22
1_11983340	1	11983340	11983576	KIAA2013	-0.45	-0.12	-0.28	0.14	-0.08	-0.05	-0.14	0.04	-0.37	-0.46	-0.07	0.22	-0.05	-1.18	0.11	0.16	-0.23	-0.05	-0.18	-0.25	-0.58	-0.19	-0.05	-0.22
1_11994807	1	11994807	11995029	PLOD1	-0.45	-0.12	-0.28	0.14	-0.08	-0.05	-0.14	0.04	-0.37	-0.46	-0.07	0.22	-0.05	-1.18	0.11	0.16	-0.23	-0.05	-0.18	-0.25	-0.58	-0.19	-0.05	-0.22
1_12004506	1	12004506	12004738	PLOD1	NA	NA	NA	NA	NA	NA	-0.14	NA	NA	NA	NA	NA	-0.05	NA	NA	NA	NA	NA	NA	NA	-0.58	NA	-0.05	-0.22
1_12009745	1	12009745	12010027	PLOD1	-0.45	NA	NA	0.14	NA	NA	-0.14	0.04	NA	-0.46	NA	NA	-0.05	-1.18	0.11	0.16	-0.23	NA	-0.18	-0.25	-0.58	-0.19	-0.05	-0.22
1_12010389	1	12010389	12010567	PLOD1	-0.45	NA	NA	0.14	-0.08	NA	-0.14	0.04	NA	NA	NA	0.22	-0.05	-1.18	0.11	0.16	NA	-0.05	-0.18	-0.25	-0.58	NA	-0.05	-0.22
1_12012576	1	12012576	12012852	PLOD1	-0.45	-0.12	-0.28	0.14	-0.08	-0.05	-0.14	0.04	-0.37	-0.46	-0.07	0.22	-0.05	-1.18	0.11	0.16	-0.23	-0.05	-0.18	-0.25	-0.58	-0.19	-0.05	-0.22
1_12014530	1	12014530	12014721	PLOD1	NA	NA	NA	NA	NA	NA	-0.14	NA	NA	-0.46	NA	NA	NA	NA	0.11	NA	-0.23	NA	-0.18	-0.25	-0.58	-0.19	-0.05	-0.22
1_12016826	1	12016826	12017105	PLOD1	-0.45	-0.12	-0.28	0.14	-0.08	-0.05	-0.14	0.04	-0.37	-0.46	-0.07	0.22	-0.05	-1.18	0.11	0.16	-0.23	-0.05	-0.18	-0.25	-0.58	-0.19	-0.05	-0.22
1_12017109	1	12017109	12017300	PLOD1	-0.45	NA	-0.28	0.14	-0.08	-0.05	-0.14	0.04	-0.37	-0.46	-0.07	0.22	-0.05	-1.18	0.11	0.16	-0.23	-0.05	-0.18	-0.25	-0.58	-0.19	-0.05	-0.22
1_12017871	1	12017871	12018105	PLOD1	-0.45	NA	-0.28	0.14	-0.08	-0.05	-0.14	0.04	NA	-0.46	-0.07	0.22	-0.05	-1.18	0.11	0.16	NA	-0.05	-0.18	-0.25	-0.58	-0.19	-0.05	-0.22
1_12018459	1	12018459	12018791	PLOD1	-0.45	-0.12	-0.28	0.14	-0.08	-0.05	-0.14	0.04	-0.37	-0.46	-0.07	0.22	-0.05	-1.18	0.11	0.16	-0.23	-0.05	-0.18	-0.25	-0.58	-0.19	-0.05	-0.22
1_12023478	1	12023478	12023738	PLOD1	-0.45	-0.12	-0.28	0.14	-0.08	-0.05	-0.14	0.04	-0.37	-0.46	-0.07	0.22	-0.05	-1.18	0.11	0.16	-0.23	-0.05	-0.18	-0.25	-0.58	-0.19	-0.05	-0.22
1_12024165	1	12024165	12024508	PLOD1	-0.45	-0.12	-0.28	0.14	-0.08	-0.05	-0.14	0.04	-0.37	-0.46	-0.07	0.22	-0.05	-1.18	0.11	0.16	-0.23	-0.05	-0.18	-0.25	-0.58	-0.19	-0.05	-0.22
1_12024626	1	12024626	12024882	PLOD1	-0.45	-0.12	-0.28	0.14	-0.08	-0.05	-0.14	0.04	-0.37	-0.46	-0.07	0.22	-0.05	-1.18	0.11	0.16	-0.23	-0.05	-0.18	-0.25	-0.58	-0.19	-0.05	-0.22
1_12025479	1	12025479	12025739	PLOD1	-0.45	NA	-0.28	0.14	-0.08	-0.05	-0.14	0.04	NA	-0.46	-0.07	0.22	-0.05	-1.18	0.11	0.16	-0.23	-0.05	-0.18	-0.25	-0.58	NA	-0.05	-0.22
1_12026227	1	12026227	12026403	PLOD1	-0.45	NA	NA	0.14	NA	NA	-0.14	NA	NA	NA	NA	0.22	-0.05	NA	0.11	NA	NA	NA	-0.18	-0.25	-0.58	NA	-0.05	-0.22
1_12026976	1	12026976	12027172	PLOD1	NA	NA	NA	NA	NA	NA	NA	NA	NA	NA	NA	NA	NA	NA	NA	NA	NA	NA	NA	-0.25	NA	NA	-0.05	NA
1_12030683	1	12030683	12030914	PLOD1	-0.45	-0.12	-0.28	0.14	-0.08	-0.05	-0.14	0.04	-0.37	-0.46	-0.07	0.22	-0.05	-1.18	0.11	0.16	-0.23	-0.05	-0.18	-0.25	-0.58	-0.19	-0.05	-0.22
1_12032874	1	12032874	12033065	PLOD1	NA	NA	NA	NA	NA	NA	NA	NA	-0.37	-0.46	-0.07	NA	NA	NA	NA	NA	NA	NA	NA	NA	NA	-0.19	NA	NA
1_12034688	1	12034688	12034902	PLOD1	-0.45	NA	NA	0.14	-0.08	-0.05	-0.14	0.04	-0.37	-0.46	NA	0.22	-0.05	-1.18	0.11	0.16	-0.23	-0.05	-0.18	-0.25	-0.58	-0.19	-0.05	-0.22
1_12049180	1	12049180	12049452	MFN2	-0.45	-0.12	-0.28	0.14	-0.08	-0.05	-0.14	0.04	-0.37	-0.46	-0.07	0.22	-0.05	-1.18	0.11	0.16	-0.23	-0.05	-0.18	-0.25	-0.58	-0.19	-0.05	-0.22
1_12052589	1	12052589	12052761	MFN2	-0.45	NA	NA	NA	NA	NA	-0.14	NA	NA	-0.46	NA	NA	-0.05	-1.18	0.11	NA	-0.23	NA	-0.18	-0.25	-0.58	-0.19	-0.05	-0.22
1_12056142	1	12056142	12056522	MFN2	-0.45	-0.12	-0.28	0.14	-0.08	-0.05	-0.14	0.04	-0.37	-0.46	-0.07	0.22	-0.05	-1.18	0.11	0.16	-0.23	-0.05	-0.18	-0.25	-0.58	-0.19	-0.05	-0.22
1_12057213	1	12057213	12057550	MFN2	-0.45	-0.12	-0.28	0.14	-0.08	-0.05	-0.14	0.04	-0.37	-0.46	-0.07	0.22	-0.05	-1.18	0.11	0.16	-0.23	-0.05	-0.18	-0.25	-0.58	-0.19	-0.05	-0.22
1_12058771	1	12058771	12058950	MFN2	-0.45	NA	NA	NA	NA	NA	-0.14	NA	NA	-0.46	NA	0.22	-0.05	-1.18	0.11	0.16	-0.23	NA	-0.18	-0.25	-0.58	-0.19	NA	-0.22
1_12058951	1	12058951	12059311	MFN2	-0.45	-0.12	-0.28	0.14	-0.08	-0.05	-0.14	0.04	-0.37	-0.46	-0.07	0.22	-0.05	-1.18	0.11	0.16	-0.23	-0.05	-0.18	-0.25	-0.58	-0.19	-0.05	-0.22
1_12061339	1	12061339	12061696	MFN2	-0.45	-0.12	NA	0.14	-0.08	-0.05	-0.14	0.04	-0.37	-0.46	-0.07	0.22	-0.05	-1.18	0.11	0.16	-0.23	-0.05	-0.18	-0.25	-0.58	-0.19	-0.05	-0.22
1_12061698	1	12061698	12061909	MFN2	NA	NA	NA	NA	NA	NA	NA	NA	NA	NA	NA	NA	NA	NA	NA	NA	NA	NA	NA	NA	NA	NA	NA	-0.22
1_12062023	1	12062023	12062214	MFN2	-0.45	NA	NA	0.14	-0.08	NA	-0.14	0.04	NA	NA	-0.07	0.22	-0.05	-1.18	0.11	0.16	NA	-0.05	-0.18	-0.25	-0.58	NA	-0.05	-0.22
1_12064015	1	12064015	12064210	MFN2	-0.45	-0.12	-0.28	0.14	-0.08	-0.05	-0.14	0.04	-0.37	-0.46	-0.07	0.22	-0.05	-1.18	0.11	0.16	-0.23	-0.05	-0.18	-0.25	-0.58	-0.19	-0.05	-0.22
1_12064514	1	12064514	12064724	MFN2	-0.45	NA	NA	NA	NA	NA	-0.14	0.04	NA	-0.46	NA	NA	-0.05	-1.18	0.11	0.16	-0.23	NA	-0.18	-0.25	-0.58	-0.19	-0.05	-0.22
1_12064851	1	12064851	12065130	MFN2	-0.45	-0.12	-0.28	0.14	-0.08	-0.05	-0.14	0.04	-0.37	-0.46	-0.07	0.22	-0.05	-1.18	0.11	0.16	-0.23	-0.05	-0.18	-0.25	-0.58	-0.19	-0.05	-0.22
1_12065733	1	12065733	12066021	MFN2	-0.45	-0.12	-0.28	0.14	-0.08	-0.05	-0.14	0.04	-0.37	-0.46	-0.07	0.22	-0.05	-1.18	0.11	0.16	-0.23	-0.05	-0.18	-0.25	-0.58	-0.19	-0.05	-0.22
1_12066573	1	12066573	12066777	MFN2	NA	NA	NA	NA	NA	NA	-0.14	0.04	NA	-0.46	NA	NA	NA	NA	0.11	NA	NA	NA	NA	-0.25	-0.58	NA	-0.05	-0.22
1_12067081	1	12067081	12067347	MFN2	-0.45	-0.12	-0.28	0.14	-0.08	-0.05	-0.14	0.04	-0.37	-0.46	-0.07	0.22	-0.05	-1.18	0.11	0.16	-0.23	-0.05	-0.18	-0.25	-0.58	-0.19	-0.05	-0.22
1_12069601	1	12069601	12069820	MFN2	-0.45	-0.12	NA	0.14	-0.08	-0.05	-0.14	0.04	-0.37	-0.46	-0.07	0.22	-0.05	-1.18	0.11	0.16	-0.23	-0.05	-0.18	-0.25	-0.58	-0.19	-0.05	-0.22
1_12071425	1	12071425	12071669	MFN2	-0.45	-0.12	-0.28	0.14	-0.08	-0.05	-0.14	0.04	-0.37	-0.46	-0.07	0.22	-0.05	-1.18	0.11	0.16	-0.23	-0.05	-0.18	-0.25	-0.58	-0.19	-0.05	-0.22
1_12073345	1	12073345	12073525	MFN2	-0.45	NA	NA	0.14	-0.08	NA	-0.14	0.04	-0.37	-0.46	NA	0.22	-0.05	-1.18	0.11	0.16	-0.23	-0.05	-0.18	-0.25	-0.58	-0.19	-0.05	-0.22
1_12082161	1	12082161	12082572	MIIP	-0.45	-0.12	-0.28	0.14	-0.08	-0.05	-0.14	0.04	-0.37	-0.46	-0.07	0.22	-0.05	-1.18	0.11	0.16	-0.23	-0.05	-0.18	-0.25	-0.58	-0.19	-0.05	-0.22
1_12082790	1	12082790	12082975	MIIP	-0.45	NA	NA	0.14	NA	NA	-0.14	0.04	NA	NA	NA	0.22	-0.05	-1.18	0.11	0.16	-0.23	-0.05	-0.18	-0.25	-0.58	-0.19	-0.05	-0.22
1_12089086	1	12089086	12089253	MIIP	NA	NA	NA	NA	NA	NA	-0.14	NA	NA	NA	NA	NA	-0.05	NA	NA	NA	NA	NA	-0.18	-0.25	-0.58	NA	-0.05	-0.22
1_12089898	1	12089898	12090169	MIIP	-0.45	-0.12	-0.28	0.14	-0.08	-0.05	-0.14	0.04	NA	-0.46	-0.07	0.22	-0.05	-1.18	0.11	0.16	-0.23	-0.05	-0.18	-0.25	-0.58	-0.19	-0.05	-0.22
1_12091288	1	12091288	12091457	MIIP	-0.45	NA	NA	0.14	-0.08	NA	-0.14	0.04	NA	NA	NA	0.22	-0.05	-1.18	0.11	0.16	NA	-0.05	-0.18	-0.25	-0.58	NA	-0.05	-0.22
1_12091679	1	12091679	12091874	MIIP	-0.45	NA	NA	0.14	NA	NA	-0.14	0.04	NA	NA	NA	NA	-0.05	-1.18	0.11	NA	NA	-0.05	-0.18	-0.25	NA	NA	-0.05	-0.22
1_12144404	1	12144404	12144615	TNFRSF8	-0.45	-0.12	-0.28	0.14	-0.08	-0.05	-0.14	0.04	NA	-0.46	-0.07	0.22	-0.05	-1.18	0.11	0.16	-0.23	-0.05	-0.18	-0.25	-0.58	NA	-0.05	-0.22
1_12157133	1	12157133	12157253	TNFRSF8	NA	NA	NA	NA	NA	NA	NA	NA	NA	NA	NA	NA	NA	NA	0.11	NA	NA	NA	NA	NA	NA	NA	NA	NA
1_12164463	1	12164463	12164646	TNFRSF8	-0.45	-0.12	-0.28	0.14	-0.08	-0.05	-0.14	0.04	-0.37	-0.46	-0.07	0.22	-0.05	-1.18	0.11	0.16	-0.23	-0.05	-0.18	-0.25	-0.58	-0.19	-0.05	-0.22
1_12169527	1	12169527	12169750	TNFRSF8	-0.45	NA	NA	0.14	NA	NA	-0.14	0.04	NA	NA	NA	0.22	-0.05	-1.18	0.11	0.16	-0.23	-0.05	-0.18	-0.25	-0.58	-0.19	-0.05	-0.22
1_12170135	1	12170135	12170315	TNFRSF8	NA	NA	NA	NA	NA	NA	-0.14	NA	NA	NA	NA	NA	-0.05	NA	NA	NA	NA	NA	-0.18	-0.25	-0.58	NA	-0.05	-0.22
1_12171930	1	12171930	12172050	TNFRSF8	-0.45	NA	NA	0.14	-0.08	NA	-0.14	0.04	NA	-0.46	NA	0.22	NA	-1.18	0.11	0.16	-0.23	-0.05	-0.18	-0.25	-0.58	-0.19	-0.05	-0.22
1_12172051	1	12172051	12172171	TNFRSF8	NA	NA	NA	NA	NA	NA	-0.14	0.04	NA	-0.46	NA	NA	-0.05	-1.18	0.11	0.16	NA	NA	-0.18	-0.25	-0.58	-0.19	-0.05	-0.22
1_12175638	1	12175638	12175817	TNFRSF8	-0.45	NA	NA	0.14	-0.08	NA	-0.14	0.04	NA	-0.46	NA	0.22	-0.05	NA	0.11	0.16	NA	NA	-0.18	-0.25	-0.58	NA	-0.05	-0.22
1_12183250	1	12183250	12183430	TNFRSF8	-0.45	-0.12	NA	0.14	-0.08	NA	-0.14	0.04	NA	-0.46	NA	0.22	-0.05	-1.18	0.11	0.16	NA	-0.05	-0.18	-0.25	-0.58	NA	-0.05	-0.22
1_12183685	1	12183685	12183897	TNFRSF8	-0.45	NA	NA	NA	-0.08	NA	-0.14	0.04	NA	-0.46	NA	0.22	-0.05	-1.18	0.11	NA	-0.23	-0.05	-0.18	-0.25	-0.58	NA	-0.05	-0.22
1_12185994	1	12185994	12186292	TNFRSF8	-0.45	NA	-0.28	0.14	-0.08	-0.05	-0.14	0.04	NA	-0.46	-0.07	0.22	-0.05	-1.18	0.11	0.16	-0.23	-0.05	-0.18	-0.25	-0.58	-0.19	-0.05	-0.22
1_12195628	1	12195628	12195804	TNFRSF8	NA	NA	NA	NA	NA	NA	-0.14	NA	NA	NA	NA	NA	NA	NA	NA	NA	NA	NA	NA	NA	NA	NA	-0.05	NA
1_12202270	1	12202270	12202585	TNFRSF8	-0.45	-0.12	-0.28	0.14	-0.08	-0.05	-0.14	0.04	-0.37	-0.46	-0.07	0.22	-0.05	-1.18	0.11	0.16	-0.23	-0.05	-0.18	-0.25	-0.58	-0.19	-0.05	-0.22
1_12227517	1	12227517	12227734	TNFRSF1B	-0.45	NA	NA	NA	NA	NA	-0.14	0.04	NA	NA	NA	0.22	-0.05	-1.18	NA	0.16	-0.23	NA	-0.18	-0.25	-0.58	NA	-0.05	-0.22
1_12248750	1	12248750	12249010	TNFRSF1B	-0.45	-0.12	-0.28	0.14	-0.08	-0.05	-0.14	0.04	-0.37	-0.46	-0.07	0.22	-0.05	-1.18	0.11	0.16	-0.23	-0.05	-0.18	-0.25	-0.58	-0.19	-0.05	-0.22
1_12250919	1	12250919	12251177	TNFRSF1B	-0.45	-0.12	NA	0.14	-0.08	-0.05	-0.14	0.04	-0.37	-0.46	-0.07	0.22	-0.05	-1.18	0.11	0.16	-0.23	-0.05	-0.18	-0.25	NA	-0.19	-0.05	-0.22
1_12251728	1	12251728	12251919	MIR4632	NA	NA	NA	NA	NA	NA	NA	NA	NA	NA	NA	NA	NA	NA	0.11	NA	NA	NA	NA	-0.25	-0.58	NA	-0.05	-0.22
1_12251974	1	12251974	12252095	TNFRSF1B	NA	NA	NA	NA	NA	NA	NA	NA	NA	NA	NA	NA	NA	NA	NA	NA	NA	NA	NA	NA	NA	NA	-0.05	-0.22
1_12252387	1	12252387	12252613	TNFRSF1B	-0.45	-0.12	-0.28	0.14	-0.08	-0.05	-0.14	0.04	-0.37	-0.46	-0.07	0.22	-0.05	-1.18	0.11	0.16	-0.23	-0.05	-0.18	-0.25	-0.58	-0.19	-0.05	-0.22
1_12252919	1	12252919	12253341	TNFRSF1B	-0.45	-0.12	-0.28	0.14	-0.08	-0.05	-0.14	0.04	-0.37	-0.46	-0.07	0.22	-0.05	-1.18	0.11	0.16	-0.23	-0.05	-0.18	-0.25	-0.58	-0.19	-0.05	-0.22
1_12253966	1	12253966	12254132	TNFRSF1B	NA	NA	NA	0.14	NA	NA	-0.14	NA	NA	-0.46	NA	NA	NA	NA	0.11	NA	-0.23	NA	-0.18	NA	NA	-0.19	NA	-0.22
1_12254552	1	12254552	12254721	TNFRSF1B	-0.45	NA	NA	0.14	-0.08	NA	-0.14	0.04	NA	-0.46	NA	0.22	-0.05	-1.18	0.11	0.16	-0.23	-0.05	-0.18	-0.25	-0.58	-0.19	-0.05	-0.22
1_12261968	1	12261968	12262170	TNFRSF1B	NA	NA	NA	NA	NA	NA	NA	NA	NA	NA	NA	NA	NA	NA	NA	NA	NA	NA	NA	NA	-0.58	NA	NA	NA
1_12266764	1	12266764	12267290	TNFRSF1B	-0.45	-0.12	-0.28	0.14	-0.08	-0.05	-0.14	0.04	-0.37	-0.46	-0.07	0.22	-0.05	-1.18	0.11	0.16	-0.23	-0.05	-0.18	-0.25	-0.58	-0.19	-0.05	-0.22
1_12294289	1	12294289	12294461	VPS13D	-0.45	-0.12	-0.28	0.14	-0.08	-0.05	-0.14	0.04	-0.37	-0.46	-0.07	0.22	-0.05	-1.18	0.11	0.16	-0.23	-0.05	-0.18	-0.25	-0.58	-0.19	-0.05	-0.22
1_12302565	1	12302565	12302753	VPS13D	NA	NA	NA	NA	NA	NA	-0.14	NA	NA	-0.46	NA	NA	NA	NA	0.11	NA	NA	NA	-0.18	-0.25	-0.19	NA	-0.05	-0.22
1_12304312	1	12304312	12304689	VPS13D	-0.45	-0.12	-0.28	0.14	-0.08	-0.05	-0.14	0.04	-0.37	-0.46	-0.07	0.22	-0.05	-1.18	0.11	0.16	-0.23	-0.05	-0.18	-0.25	-0.19	-0.19	-0.05	-0.22
1_12309281	1	12309281	12309493	VPS13D	-0.45	-0.12	-0.28	0.14	-0.08	-0.05	-0.14	0.04	-0.37	-0.46	-0.07	0.22	-0.05	-1.18	0.11	0.16	-0.23	-0.05	-0.18	-0.25	-0.19	-0.19	-0.05	-0.22
1_12313747	1	12313747	12313916	VPS13D	-0.45	-0.12	-0.28	0.14	-0.08	-0.05	-0.14	0.04	-0.37	-0.46	-0.07	0.22	-0.05	-1.18	0.11	0.16	-0.23	-0.05	-0.18	-0.25	-0.19	-0.19	-0.05	-0.22
1_12316422	1	12316422	12316626	VPS13D	NA	NA	NA	NA	NA	NA	-0.14	NA	NA	NA	NA	NA	NA	NA	0.11	NA	NA	NA	NA	-0.25	NA	-0.19	-0.05	-0.22
1_12316999	1	12316999	12317215	VPS13D	-0.45	NA	NA	NA	NA	NA	-0.14	0.04	NA	-0.46	NA	NA	-0.05	-1.18	0.11	NA	-0.23	NA	-0.18	-0.25	-0.19	-0.19	-0.05	-0.22
1_12318019	1	12318019	12318199	VPS13D	-0.45	NA	NA	0.14	-0.08	NA	-0.14	0.04	NA	-0.46	-0.07	0.22	-0.05	-1.18	0.11	0.16	-0.23	-0.05	-0.18	-0.25	-0.19	-0.19	-0.05	-0.22
1_12320737	1	12320737	12320904	VPS13D	-0.45	-0.12	-0.28	0.14	-0.08	-0.05	-0.14	0.04	-0.37	-0.46	-0.07	0.22	-0.05	-1.18	0.11	0.16	-0.23	-0.05	-0.18	-0.25	-0.19	-0.19	-0.05	-0.22
1_12321929	1	12321929	12322115	VPS13D	-0.45	-0.12	-0.28	0.14	-0.08	-0.05	-0.14	0.04	-0.37	-0.46	-0.07	0.22	-0.05	-1.18	0.11	0.16	-0.23	-0.05	-0.18	-0.25	-0.19	-0.19	-0.05	-0.22
1_12326936	1	12326936	12327111	VPS13D	NA	NA	NA	NA	NA	NA	-0.14	0.04	NA	-0.46	NA	NA	-0.05	NA	0.11	NA	NA	NA	-0.18	-0.25	-0.19	-0.19	-0.05	-0.22
1_12327849	1	12327849	12327971	VPS13D	NA	NA	NA	0.14	NA	NA	-0.14	NA	NA	-0.46	NA	NA	-0.05	NA	0.11	NA	NA	NA	-0.18	-0.25	-0.19	-0.19	-0.05	-0.22
1_12328705	1	12328705	12328941	VPS13D	-0.45	-0.12	NA	0.14	-0.08	-0.05	-0.14	0.04	NA	-0.46	NA	0.22	-0.05	-1.18	0.11	0.16	-0.23	-0.05	-0.18	-0.25	-0.19	-0.19	-0.05	-0.22
1_12331013	1	12331013	12331218	VPS13D	-0.45	NA	NA	NA	NA	NA	-0.14	0.04	NA	-0.46	NA	0.22	-0.05	-1.18	0.11	NA	-0.23	-0.05	-0.18	-0.25	-0.19	-0.19	-0.05	-0.22
1_12333006	1	12333006	12333197	VPS13D	-0.45	NA	-0.28	0.14	-0.08	-0.05	-0.14	0.04	-0.37	-0.46	-0.07	0.22	-0.05	-1.18	0.11	0.16	-0.23	-0.05	-0.18	-0.25	-0.19	-0.19	-0.05	-0.22
1_12335990	1	12335990	12336495	VPS13D	-0.45	-0.12	-0.28	0.14	-0.08	-0.05	-0.14	0.04	-0.37	-0.46	-0.07	0.22	-0.05	-1.18	0.11	0.16	-0.23	-0.05	-0.18	-0.25	-0.19	-0.19	-0.05	-0.22
1_12336500	1	12336500	12336751	VPS13D	-0.45	-0.12	-0.28	0.14	-0.08	-0.05	-0.14	0.04	-0.37	-0.46	-0.07	0.22	-0.05	-1.18	0.11	0.16	-0.23	-0.05	-0.18	-0.25	-0.19	-0.19	-0.05	-0.22
1_12336753	1	12336753	12337516	VPS13D	-0.45	-0.12	-0.28	0.14	-0.08	-0.05	-0.14	0.04	-0.37	-0.46	-0.07	0.22	-0.05	-1.18	0.11	0.16	-0.23	-0.05	-0.18	-0.25	-0.19	NA	-0.05	-0.22
1_12337519	1	12337519	12338134	VPS13D	-0.45	-0.12	-0.28	0.14	-0.08	-0.05	-0.14	0.04	-0.37	-0.46	-0.07	0.22	-0.05	-1.18	0.11	0.16	-0.23	-0.05	-0.18	-0.25	-0.19	-0.19	-0.05	-0.22
1_12339549	1	12339549	12339736	VPS13D	NA	NA	NA	NA	NA	NA	-0.14	NA	NA	-0.46	NA	NA	NA	NA	0.11	NA	NA	NA	NA	-0.25	NA	-0.19	-0.05	-0.22
1_12342749	1	12342749	12342869	VPS13D	-0.45	NA	NA	NA	NA	NA	-0.14	NA	NA	-0.46	NA	NA	NA	-1.18	0.11	NA	-0.23	NA	-0.18	-0.25	NA	-0.19	-0.05	-0.22
1_12342872	1	12342872	12343380	VPS13D	-0.45	-0.12	-0.28	0.14	-0.08	-0.05	-0.14	0.04	-0.37	-0.46	-0.07	0.22	-0.05	-1.18	0.11	0.16	-0.23	-0.05	-0.18	-0.25	-0.19	-0.19	-0.05	-0.22
1_12343384	1	12343384	12343552	VPS13D	-0.45	-0.12	-0.28	0.14	-0.08	-0.05	-0.14	0.04	-0.37	-0.46	-0.07	0.22	-0.05	-1.18	0.11	0.16	-0.23	-0.05	-0.18	-0.25	-0.19	-0.19	-0.05	-0.22
1_12343554	1	12343554	12343719	VPS13D	-0.45	-0.12	-0.28	0.14	-0.08	-0.05	-0.14	0.04	-0.37	-0.46	-0.07	0.22	-0.05	-1.18	0.11	0.16	-0.23	-0.05	-0.18	-0.25	-0.19	-0.19	-0.05	-0.22
1_12348208	1	12348208	12348446	VPS13D	-0.45	-0.12	-0.28	0.14	-0.08	-0.05	-0.14	0.04	-0.37	-0.46	-0.07	0.22	-0.05	-1.18	0.11	0.16	-0.23	-0.05	-0.18	-0.25	-0.19	-0.19	-0.05	-0.22
1_12350998	1	12350998	12351195	VPS13D	NA	NA	NA	NA	NA	NA	NA	NA	NA	NA	NA	NA	NA	NA	0.11	NA	NA	NA	NA	NA	NA	-0.19	-0.05	NA
1_12353513	1	12353513	12353729	VPS13D	-0.45	NA	NA	0.14	-0.08	-0.05	-0.14	0.04	NA	-0.46	NA	0.22	-0.05	-1.18	0.11	0.16	-0.23	-0.05	-0.18	-0.25	-0.19	-0.19	-0.05	-0.22
1_12359190	1	12359190	12359395	VPS13D	NA	NA	NA	NA	NA	NA	NA	NA	NA	NA	NA	NA	NA	NA	0.11	NA	NA	NA	NA	-0.25	NA	NA	NA	NA
1_12364591	1	12364591	12364818	VPS13D	NA	NA	NA	NA	NA	NA	-0.14	NA	NA	NA	NA	NA	-0.05	NA	0.11	NA	NA	NA	-0.18	NA	-0.19	NA	-0.05	-0.22
1_12368532	1	12368532	12368653	VPS13D	NA	NA	NA	NA	NA	NA	NA	NA	NA	-0.46	NA	NA	-0.05	NA	0.11	NA	NA	NA	-0.18	NA	NA	-0.19	-0.05	-0.22
1_12371547	1	12371547	12371740	VPS13D	-0.45	NA	NA	0.14	NA	NA	-0.14	0.04	NA	-0.46	NA	NA	-0.05	-1.18	0.11	0.16	-0.23	NA	-0.18	-0.25	-0.19	-0.19	-0.05	-0.22
1_12371787	1	12371787	12371987	VPS13D	-0.45	NA	NA	0.14	NA	-0.05	-0.14	0.04	NA	-0.46	NA	0.22	-0.05	-1.18	0.11	0.16	-0.23	-0.05	-0.18	-0.25	-0.19	-0.19	-0.05	-0.22
1_12374170	1	12374170	12374342	VPS13D	-0.45	NA	NA	0.14	NA	NA	-0.14	0.04	NA	-0.46	NA	0.22	-0.05	-1.18	0.11	0.16	-0.23	-0.05	-0.18	-0.25	-0.19	-0.19	-0.05	-0.22
1_12378170	1	12378170	12378464	VPS13D	-0.45	-0.12	-0.28	0.14	-0.08	-0.05	-0.14	0.04	-0.37	-0.46	-0.07	0.22	-0.05	-1.18	0.11	0.16	-0.23	-0.05	-0.18	-0.25	-0.19	-0.19	-0.05	-0.22
1_12379558	1	12379558	12379777	VPS13D	-0.45	NA	-0.28	0.14	-0.08	-0.05	-0.14	0.04	NA	-0.46	-0.07	0.22	-0.05	-1.18	0.11	0.16	-0.23	-0.05	-0.18	-0.25	-0.19	-0.19	-0.05	-0.22
1_12381864	1	12381864	12382101	VPS13D	-0.45	-0.12	-0.28	0.14	-0.08	-0.05	-0.14	0.04	-0.37	-0.46	-0.07	0.22	-0.05	-1.18	0.11	0.16	-0.23	-0.05	-0.18	-0.25	-0.19	-0.19	-0.05	-0.22
1_12382580	1	12382580	12382820	VPS13D	-0.45	-0.12	NA	0.14	-0.08	-0.05	-0.14	0.04	-0.37	-0.46	NA	0.22	-0.05	-1.18	0.11	0.16	-0.23	-0.05	-0.18	-0.25	-0.19	-0.19	-0.05	-0.22
1_12383731	1	12383731	12383921	VPS13D	-0.45	NA	NA	0.14	NA	-0.05	-0.14	0.04	-0.37	-0.46	-0.07	0.22	-0.05	-1.18	0.11	NA	-0.23	-0.05	-0.18	-0.25	-0.19	-0.19	-0.05	-0.22
1_12387669	1	12387669	12387909	VPS13D	-0.45	NA	NA	NA	NA	NA	-0.14	0.04	NA	-0.46	NA	0.22	-0.05	-1.18	0.11	0.16	-0.23	-0.05	-0.18	-0.25	-0.19	-0.19	-0.05	-0.22
1_12389790	1	12389790	12389982	VPS13D	-0.45	NA	-0.28	0.14	-0.08	-0.05	-0.14	0.04	-0.37	-0.46	-0.07	0.22	-0.05	-1.18	0.11	0.16	-0.23	-0.05	-0.18	-0.25	-0.19	-0.19	-0.05	-0.22
1_12395744	1	12395744	12395942	VPS13D	-0.45	NA	NA	NA	NA	NA	-0.14	0.04	NA	-0.46	NA	NA	-0.05	-1.18	0.11	NA	-0.23	NA	-0.18	-0.25	-0.19	-0.19	-0.05	-0.22
1_12398238	1	12398238	12398408	VPS13D	-0.45	NA	NA	NA	NA	NA	-0.14	0.04	NA	-0.46	NA	NA	-0.05	-1.18	0.11	NA	-0.23	-0.05	-0.18	-0.25	-0.19	-0.19	-0.05	-0.22
1_12401844	1	12401844	12402051	VPS13D	-0.45	NA	NA	NA	NA	NA	-0.14	0.04	NA	-0.46	NA	0.22	-0.05	-1.18	0.11	NA	NA	NA	-0.18	-0.25	-0.19	NA	-0.05	-0.22
1_12405448	1	12405448	12405629	VPS13D	-0.45	-0.12	-0.28	0.14	-0.08	-0.05	-0.14	0.04	-0.37	-0.46	-0.07	0.22	-0.05	-1.18	0.11	0.16	-0.23	-0.05	-0.18	-0.25	-0.19	-0.19	-0.05	-0.22
1_12406566	1	12406566	12406775	VPS13D	NA	NA	NA	NA	NA	NA	NA	NA	NA	NA	NA	NA	NA	NA	0.11	NA	-0.23	NA	-0.18	-0.25	NA	-0.19	-0.05	-0.22
1_12408830	1	12408830	12409057	VPS13D	-0.45	NA	NA	0.14	NA	NA	-0.14	0.04	NA	-0.46	-0.07	NA	NA	-1.18	0.11	NA	-0.23	NA	-0.18	-0.25	-0.19	-0.19	-0.05	-0.22
1_12409268	1	12409268	12409468	VPS13D	-0.45	NA	NA	NA	NA	NA	-0.14	0.04	NA	-0.46	NA	0.22	-0.05	NA	0.11	NA	-0.23	-0.05	-0.18	-0.25	-0.19	-0.19	-0.05	-0.22
1_12414060	1	12414060	12414321	VPS13D	-0.45	-0.12	-0.28	0.14	-0.08	-0.05	-0.14	0.04	-0.37	-0.46	-0.07	0.22	-0.05	-1.18	0.11	0.16	-0.23	-0.05	-0.18	-0.25	-0.19	-0.19	-0.05	-0.22
1_12415939	1	12415939	12416155	VPS13D	NA	NA	NA	NA	NA	NA	NA	NA	NA	-0.46	NA	NA	NA	NA	NA	NA	NA	NA	-0.18	NA	NA	NA	-0.05	NA
1_12418434	1	12418434	12418657	VPS13D	-0.45	NA	-0.28	0.14	NA	-0.05	-0.14	0.04	NA	-0.46	-0.07	0.22	-0.05	-1.18	0.11	0.16	-0.23	-0.05	-0.18	-0.25	-0.19	-0.19	-0.05	-0.22
1_12422776	1	12422776	12423000	VPS13D	-0.45	-0.12	-0.28	0.14	-0.08	-0.05	-0.14	0.04	-0.37	-0.46	-0.07	0.22	-0.05	-1.18	0.11	0.16	-0.23	-0.05	-0.18	-0.25	-0.19	-0.19	-0.05	-0.22
1_12423059	1	12423059	12423294	VPS13D	-0.45	-0.12	-0.28	0.14	-0.08	NA	-0.14	0.04	-0.37	-0.46	-0.07	0.22	-0.05	-1.18	0.11	0.16	-0.23	-0.05	-0.18	-0.25	-0.19	-0.19	-0.05	-0.22
1_12428513	1	12428513	12428702	VPS13D	NA	NA	NA	NA	NA	NA	-0.14	NA	NA	NA	NA	NA	NA	NA	NA	NA	NA	NA	NA	-0.25	NA	NA	NA	NA
1_12429438	1	12429438	12429727	VPS13D	-0.45	-0.12	-0.28	0.14	-0.08	-0.05	-0.14	0.04	-0.37	-0.46	-0.07	0.22	-0.05	-1.18	0.11	0.16	-0.23	-0.05	-0.18	-0.25	-0.19	-0.19	-0.05	-0.22
1_12433770	1	12433770	12433944	VPS13D	NA	NA	NA	NA	NA	NA	NA	NA	NA	NA	NA	NA	NA	NA	NA	NA	NA	NA	NA	NA	NA	NA	-0.05	NA
1_12439516	1	12439516	12439753	VPS13D	-0.45	NA	NA	NA	NA	NA	-0.14	NA	NA	NA	NA	NA	NA	NA	0.11	NA	NA	NA	-0.18	-0.25	NA	NA	-0.05	-0.22
1_12443034	1	12443034	12443265	VPS13D	NA	NA	NA	NA	NA	NA	-0.14	NA	NA	NA	NA	NA	NA	NA	0.11	NA	NA	NA	-0.18	-0.25	NA	NA	-0.05	NA
1_12445272	1	12445272	12445443	VPS13D	-0.45	NA	-0.28	0.14	-0.08	-0.05	-0.14	0.04	-0.37	-0.46	-0.07	0.22	-0.05	-1.18	0.11	0.16	-0.23	-0.05	-0.18	-0.25	-0.19	-0.19	-0.05	-0.22
1_12446234	1	12446234	12446402	VPS13D	-0.45	-0.12	-0.28	0.14	-0.08	-0.05	-0.14	0.04	-0.37	-0.46	-0.07	0.22	-0.05	-1.18	0.11	0.16	-0.23	-0.05	-0.18	-0.25	-0.19	-0.19	-0.05	-0.22
1_12460171	1	12460171	12460390	VPS13D	NA	NA	NA	NA	NA	NA	NA	NA	NA	NA	NA	NA	NA	NA	NA	NA	-0.23	NA	NA	-0.25	NA	NA	NA	NA
1_12461605	1	12461605	12461790	VPS13D	-0.45	-0.12	-0.28	0.14	-0.08	-0.05	-0.14	0.04	-0.37	-0.46	-0.07	0.22	-0.05	-1.18	0.11	0.16	-0.23	-0.05	-0.18	-0.25	-0.19	-0.19	-0.05	-0.22
1_12463898	1	12463898	12464087	VPS13D	NA	NA	NA	NA	NA	NA	NA	NA	NA	-0.46	NA	NA	NA	NA	0.11	NA	NA	NA	-0.18	-0.25	NA	NA	-0.05	-0.22
1_12469854	1	12469854	12470080	VPS13D	NA	NA	NA	NA	NA	NA	NA	NA	NA	-0.46	NA	NA	NA	NA	0.11	NA	NA	NA	-0.18	-0.25	-0.19	NA	-0.05	-0.22
1_12475125	1	12475125	12475321	VPS13D	-0.45	NA	-0.28	0.14	-0.08	-0.05	-0.14	0.04	-0.37	-0.46	-0.07	0.22	-0.05	-1.18	0.11	0.16	-0.23	-0.05	-0.18	-0.25	-0.19	-0.19	-0.05	-0.22
1_12476653	1	12476653	12476885	VPS13D	NA	NA	NA	NA	NA	NA	-0.14	NA	NA	-0.46	NA	NA	NA	NA	0.11	NA	-0.23	NA	-0.18	NA	NA	NA	-0.05	-0.22
1_12515997	1	12515997	12516162	VPS13D	-0.45	NA	NA	0.14	-0.08	-0.05	-0.14	0.04	-0.37	-0.46	-0.07	0.22	-0.05	-1.18	0.11	0.16	-0.23	-0.05	-0.18	-0.25	-0.56	-0.19	-0.05	-0.22
1_12520198	1	12520198	12520399	VPS13D	-0.45	-0.12	-0.28	0.14	-0.08	-0.05	-0.14	0.04	-0.37	-0.46	-0.07	0.22	-0.05	-1.18	0.11	0.16	-0.23	-0.05	-0.18	-0.25	-0.56	-0.19	-0.05	-0.22
1_12557466	1	12557466	12557694	VPS13D	-0.45	-0.12	-0.28	0.14	-0.08	-0.05	-0.14	0.04	-0.37	-0.46	-0.07	0.22	-0.05	-1.18	0.11	0.16	-0.23	-0.05	-0.18	-0.25	-0.56	-0.19	-0.05	-0.22
1_12566860	1	12566860	12567112	VPS13D	-0.45	NA	NA	NA	-0.08	NA	-0.14	0.04	NA	-0.46	NA	0.22	-0.05	-1.18	0.11	0.16	-0.23	-0.05	-0.18	-0.25	-0.56	-0.19	-0.05	-0.22
1_12567222	1	12567222	12567352	VPS13D	NA	NA	NA	NA	NA	NA	NA	NA	NA	NA	NA	NA	NA	NA	NA	NA	NA	NA	-0.18	NA	NA	NA	-0.05	NA
1_12568885	1	12568885	12569063	VPS13D	-0.45	NA	NA	0.14	-0.08	NA	-0.14	0.04	NA	-0.46	-0.07	0.22	-0.05	-1.18	0.11	0.16	-0.23	-0.05	-0.18	-0.25	-0.56	-0.19	-0.05	-0.22
1_12632716	1	12632716	12632836	DHRS3	NA	NA	NA	NA	NA	NA	-0.14	0.04	NA	NA	NA	0.22	-0.05	-1.18	0.11	0.16	NA	NA	-0.18	-0.25	-0.56	NA	-0.05	-0.22
1_12638663	1	12638663	12638962	DHRS3	-0.45	-0.12	-0.28	0.14	-0.08	-0.05	-0.14	0.04	-0.37	-0.46	-0.07	0.22	-0.05	-1.18	0.11	0.16	-0.23	-0.05	-0.18	-0.25	-0.56	-0.19	-0.05	-0.22
1_12639146	1	12639146	12639435	DHRS3	-0.45	-0.12	-0.28	0.14	-0.08	-0.05	-0.14	0.04	-0.37	-0.46	-0.07	0.22	-0.05	-1.18	0.11	0.16	-0.23	-0.05	-0.18	-0.25	-0.56	-0.19	-0.05	-0.22
1_12640435	1	12640435	12640725	DHRS3	-0.45	NA	NA	0.14	-0.08	NA	-0.14	0.04	-0.37	-0.46	-0.07	0.22	-0.05	-1.18	0.11	0.16	-0.23	-0.05	-0.18	-0.25	-0.56	-0.19	-0.05	-0.22
1_12677203	1	12677203	12677418	DHRS3	-0.45	-0.12	-0.28	0.14	-0.08	-0.05	-0.14	0.04	-0.37	-0.46	-0.07	0.22	-0.05	-1.18	0.11	0.16	-0.23	-0.05	-0.18	-0.25	-0.56	-0.19	-0.05	-0.22
1_12704604	1	12704604	12704806	AADACL4	-0.45	NA	NA	0.14	NA	NA	-0.14	0.04	NA	-0.46	NA	0.22	-0.05	NA	0.11	NA	-0.23	NA	-0.18	-0.25	NA	-0.19	-0.05	-0.22
1_12711127	1	12711127	12711299	AADACL4	-0.45	NA	-0.28	0.14	-0.08	NA	-0.14	0.04	NA	-0.46	-0.07	0.22	-0.05	-1.18	0.11	0.16	-0.23	-0.05	-0.18	-0.25	-0.56	-0.19	-0.05	-0.22
1_12725921	1	12725921	12726123	AADACL4	-0.45	NA	NA	0.14	-0.08	NA	-0.14	0.04	NA	-0.46	NA	0.22	-0.05	-1.18	0.11	0.16	-0.23	-0.05	-0.18	-0.25	-0.56	-0.19	-0.05	-0.22
1_12726124	1	12726124	12726379	AADACL4	-0.45	-0.12	-0.28	0.14	-0.08	-0.05	-0.14	0.04	-0.37	-0.46	-0.07	0.22	-0.05	-1.18	0.11	0.16	-0.23	-0.05	-0.18	-0.25	-0.56	-0.19	-0.05	-0.22
1_12726383	1	12726383	12726731	AADACL4	-0.45	-0.12	-0.28	0.14	-0.08	-0.05	-0.14	0.04	-0.37	-0.46	-0.07	0.22	-0.05	-1.18	0.11	0.16	-0.23	-0.05	-0.18	-0.25	-0.56	-0.19	-0.05	-0.22
1_12779458	1	12779458	12779628	AADACL3	-0.45	NA	NA	NA	NA	NA	-0.14	NA	NA	-0.46	NA	0.22	-0.05	-1.18	0.11	0.16	-0.23	NA	-0.18	-0.25	-0.56	-0.19	-0.05	-0.22
1_12780768	1	12780768	12780958	AADACL3	-0.45	NA	NA	0.14	NA	NA	-0.14	0.04	NA	-0.46	NA	NA	-0.05	-1.18	0.11	0.16	-0.23	-0.05	-0.18	-0.25	-0.56	-0.19	-0.05	-0.22
1_12785158	1	12785158	12785975	AADACL3	-0.45	-0.12	-0.28	0.14	-0.08	-0.05	-0.14	0.04	-0.37	-0.46	-0.07	0.22	-0.05	-1.18	0.11	0.16	-0.23	-0.05	-0.18	-0.25	-0.56	-0.19	-0.05	-0.22
1_12806329	1	12806329	12806498	C1orf158	-0.45	NA	NA	0.14	NA	NA	-0.14	0.04	NA	-0.46	NA	0.22	-0.05	-1.18	0.11	0.16	-0.23	-0.05	-0.18	-0.25	-0.56	-0.19	-0.05	-0.22
1_12815581	1	12815581	12815750	C1orf158	-0.45	NA	NA	0.14	NA	NA	-0.14	0.04	NA	-0.46	NA	0.22	-0.05	-1.18	0.11	0.16	-0.23	-0.05	-0.18	-0.25	-0.56	-0.19	-0.05	-0.22
1_12819206	1	12819206	12819482	C1orf158	-0.45	-0.12	-0.28	0.14	-0.08	-0.05	-0.14	0.04	-0.37	-0.46	-0.07	0.22	-0.05	-1.18	0.11	0.16	-0.23	-0.05	-0.18	-0.25	-0.56	-0.19	-0.05	-0.22
1_12820642	1	12820642	12820836	C1orf158	-0.45	-0.12	-0.28	0.14	-0.08	-0.05	-0.14	0.04	-0.37	-0.46	-0.07	0.22	-0.05	-1.18	0.11	0.16	-0.23	-0.05	-0.18	-0.25	-0.56	-0.19	-0.05	-0.22
1_12835113	1	12835113	12835242	PRAMEF12	NA	NA	NA	NA	NA	NA	NA	NA	NA	NA	NA	NA	NA	NA	NA	NA	NA	NA	NA	-0.25	-0.56	NA	-0.05	-0.22
1_12835697	1	12835697	12835864	PRAMEF12	-0.45	NA	NA	0.14	-0.08	-0.05	-0.14	0.04	-0.37	NA	-0.07	0.22	-0.05	-1.18	0.11	0.16	NA	-0.05	-0.18	-0.25	-0.56	NA	-0.05	-0.22
1_12836011	1	12836011	12836191	PRAMEF12	-0.45	NA	NA	0.14	-0.08	NA	-0.14	0.04	NA	-0.46	NA	0.22	-0.05	-1.18	0.11	0.16	-0.23	NA	-0.18	-0.25	-0.56	-0.19	-0.05	-0.22
1_12837531	1	12837531	12837762	PRAMEF12	NA	NA	NA	NA	NA	NA	-0.14	NA	NA	NA	NA	NA	NA	NA	NA	NA	NA	NA	NA	NA	NA	NA	NA	NA
1_12854457	1	12854457	12854580	PRAMEF1	-0.45	-0.12	NA	0.14	-0.08	-0.05	-0.14	0.04	NA	NA	-0.07	0.22	-0.05	-1.18	0.11	0.16	-0.23	-0.05	-0.18	-0.25	-0.56	-0.19	-0.05	-0.22
1_12907415	1	12907415	12907508	HNRNPCL1	NA	NA	NA	NA	-0.08	NA	-0.14	0.04	NA	NA	NA	NA	NA	NA	NA	NA	NA	NA	NA	-0.25	NA	NA	-0.05	NA
1_12907665	1	12907665	12907831	HNRNPCL1	-0.45	NA	NA	0.14	-0.08	NA	-0.14	NA	NA	-0.46	NA	NA	-0.05	NA	0.11	NA	-0.23	NA	-0.18	NA	NA	-0.19	-0.05	NA
1_12907870	1	12907870	12908036	HNRNPCL1	-0.45	NA	NA	0.14	-0.08	NA	-0.14	0.04	NA	-0.46	NA	0.22	-0.05	-1.18	0.11	0.16	-0.23	NA	-0.18	-0.25	-0.56	-0.19	-0.05	-0.22
1_12908066	1	12908066	12908176	HNRNPCL1	NA	NA	NA	NA	NA	NA	-0.14	NA	NA	NA	NA	NA	NA	NA	NA	NA	NA	NA	NA	NA	NA	NA	NA	NA
1_12919928	1	12919928	12920046	PRAMEF2	-0.45	NA	NA	NA	-0.08	NA	-0.14	0.04	NA	-0.46	NA	NA	-0.05	-1.18	0.11	0.16	-0.23	-0.05	-0.18	-0.25	-0.56	-0.19	-0.05	-0.22
1_13037810	1	13037810	13037934	PRAMEF22	NA	NA	NA	NA	NA	NA	NA	NA	NA	NA	NA	NA	NA	NA	NA	NA	-0.23	NA	NA	-0.25	-0.56	-0.19	NA	-0.22
1_13182991	1	13182991	13183131	HNRNPCL2	NA	NA	NA	NA	NA	NA	-0.14	NA	NA	-0.46	NA	NA	-0.05	-1.18	0.11	NA	NA	NA	-0.18	-0.25	NA	-0.19	-0.05	-0.22
1_13183145	1	13183145	13183238	HNRNPCL2	-0.45	NA	NA	0.14	NA	NA	-0.14	0.04	NA	-0.46	NA	0.22	-0.05	-1.18	0.11	NA	-0.23	-0.05	-0.18	-0.25	-0.56	NA	-0.05	-0.22
1_13183392	1	13183392	13183561	HNRNPCL2	NA	NA	NA	NA	NA	NA	NA	NA	NA	NA	NA	NA	NA	NA	0.11	NA	NA	NA	NA	NA	NA	-0.19	-0.05	NA
1_13183600	1	13183600	13183766	HNRNPCL2	-0.45	-0.12	NA	0.14	NA	NA	NA	0.04	NA	-0.46	-0.07	0.22	-0.05	-1.18	0.11	0.16	-0.23	-0.05	NA	-0.25	-0.56	-0.19	-0.05	-0.22
1_13183796	1	13183796	13183906	HNRNPCL2	-0.45	-0.12	NA	0.14	-0.08	-0.05	-0.14	0.04	NA	-0.46	-0.07	0.22	-0.05	-1.18	0.11	0.16	-0.23	-0.05	-0.18	-0.25	-0.56	-0.19	-0.05	-0.22
1_13329279	1	13329279	13329403	NA	NA	NA	NA	NA	NA	NA	NA	NA	NA	-0.46	NA	NA	NA	NA	NA	NA	-0.23	NA	NA	-0.25	-0.56	-0.19	NA	-0.22
1_13523879	1	13523879	13524190	PRAMEF9	-0.45	NA	NA	0.14	NA	NA	-0.14	0.04	NA	-0.46	NA	0.22	-0.05	-1.18	0.11	0.16	-0.23	-0.05	-0.18	-0.25	-0.56	-0.19	-0.05	-0.22
1_13744739	1	13744739	13745050	PRAMEF20	-0.45	NA	NA	0.14	NA	NA	-0.14	0.04	NA	-0.46	NA	NA	-0.05	-1.18	0.11	0.16	-0.23	-0.05	-0.18	-0.25	-0.56	-0.19	-0.05	-0.22
1_13802346	1	13802346	13802634	LRRC38	-0.45	NA	NA	0.14	NA	NA	-0.14	0.04	NA	NA	NA	0.22	-0.05	-1.18	0.11	0.16	NA	-0.05	-0.18	-0.25	-0.56	NA	-0.05	-0.22
1_13839425	1	13839425	13840145	LRRC38	-0.45	-0.12	-0.28	0.14	-0.08	-0.05	-0.14	0.04	-0.37	-0.46	-0.07	0.22	-0.05	-1.18	0.11	0.16	-0.23	-0.05	-0.18	-0.25	-0.56	-0.19	-0.05	-0.22
1_13910284	1	13910284	13910404	PDPN	-0.45	NA	NA	0.14	-0.08	NA	-0.14	0.04	NA	NA	NA	0.22	-0.05	-1.18	0.11	NA	NA	NA	-0.18	-0.25	-0.56	NA	-0.05	-0.22
1_13910406	1	13910406	13910664	PDPN	-0.45	-0.12	-0.28	0.14	-0.08	-0.05	-0.14	0.04	-0.37	-0.46	-0.07	0.22	-0.05	-1.18	0.11	0.16	-0.23	-0.05	-0.18	-0.25	-0.56	-0.19	-0.05	-0.22
1_13912031	1	13912031	13912214	PDPN	NA	NA	NA	NA	NA	NA	NA	NA	NA	NA	NA	NA	NA	NA	NA	NA	NA	NA	-0.18	NA	NA	NA	-0.05	-0.22
1_13933684	1	13933684	13933877	PDPN	-0.45	NA	NA	0.14	NA	NA	-0.14	0.04	NA	-0.46	-0.07	0.22	-0.05	-1.18	0.11	0.16	-0.23	-0.05	-0.18	-0.25	-0.56	-0.19	-0.05	-0.22
1_13936863	1	13936863	13937101	PDPN	NA	NA	NA	NA	NA	NA	NA	NA	NA	-0.46	NA	NA	NA	NA	0.11	NA	-0.23	NA	-0.18	-0.25	NA	NA	NA	NA
1_13940772	1	13940772	13940966	PDPN	-0.45	NA	NA	0.14	-0.08	NA	-0.14	0.04	-0.37	-0.46	-0.07	0.22	-0.05	-1.18	0.11	0.16	-0.23	-0.05	-0.18	-0.25	-0.56	-0.19	-0.05	-0.22
1_13941314	1	13941314	13941435	PDPN	NA	NA	NA	NA	NA	NA	-0.14	NA	NA	-0.46	NA	NA	-0.05	-1.18	0.11	NA	NA	NA	-0.18	-0.25	NA	NA	-0.05	-0.22
1_13942265	1	13942265	13942462	PDPN	-0.45	NA	NA	0.14	-0.08	NA	-0.14	NA	NA	-0.46	NA	NA	-0.05	-1.18	0.11	0.16	-0.23	-0.05	-0.18	-0.25	-0.56	-0.19	-0.05	-0.22
1_14042050	1	14042050	14042264	PRDM2	NA	NA	NA	NA	NA	NA	-0.14	NA	NA	NA	NA	NA	NA	NA	0.11	NA	NA	NA	-0.18	NA	-0.56	NA	NA	-0.22
1_14049219	1	14049219	14049459	PRDM2	NA	NA	NA	NA	NA	NA	-0.14	NA	NA	-0.46	NA	0.22	NA	NA	0.11	0.16	NA	-0.05	-0.18	-0.25	-0.56	-0.19	-0.05	-0.22
1_14057410	1	14057410	14057530	PRDM2	-0.45	NA	NA	NA	NA	NA	-0.14	NA	NA	NA	NA	NA	-0.05	-1.18	0.11	0.16	NA	-0.05	-0.18	NA	NA	NA	-0.05	-0.22
1_14057533	1	14057533	14057653	PRDM2	-0.45	NA	NA	0.14	-0.08	-0.05	-0.14	0.04	NA	NA	-0.07	0.22	-0.05	-1.18	0.11	0.16	NA	-0.05	-0.18	-0.25	-0.56	NA	-0.05	-0.22
1_14068471	1	14068471	14068646	PRDM2	-0.45	NA	NA	NA	-0.08	-0.05	-0.14	0.04	NA	-0.46	-0.07	0.22	-0.05	-1.18	0.11	0.16	-0.23	-0.05	-0.18	-0.25	-0.56	-0.19	-0.05	-0.22
1_14099602	1	14099602	14099732	PRDM2	NA	NA	NA	NA	NA	NA	-0.14	NA	NA	-0.46	-0.07	NA	NA	NA	0.11	NA	-0.23	-0.05	-0.18	-0.25	-0.56	-0.19	-0.05	-0.22
1_14104966	1	14104966	14105087	PRDM2	-0.45	NA	NA	0.14	-0.08	-0.05	-0.14	0.04	NA	-0.46	-0.07	0.22	-0.05	-1.18	0.11	0.16	-0.23	-0.05	-0.18	-0.25	-0.56	-0.19	-0.05	-0.22
1_14105117	1	14105117	14106578	PRDM2	-0.45	-0.12	-0.28	0.14	-0.08	-0.05	-0.14	0.04	-0.37	-0.46	-0.07	0.22	-0.05	-1.18	0.11	0.16	-0.23	-0.05	-0.18	-0.25	-0.56	-0.19	-0.05	-0.22
1_14106582	1	14106582	14106750	PRDM2	NA	NA	NA	NA	NA	NA	-0.14	NA	NA	-0.46	NA	NA	NA	NA	0.11	NA	-0.23	NA	NA	NA	NA	-0.19	-0.05	NA
1_14106753	1	14106753	14107466	PRDM2	-0.45	-0.12	-0.28	0.14	-0.08	-0.05	-0.14	0.04	-0.37	-0.46	-0.07	0.22	-0.05	-1.18	0.11	0.16	-0.23	-0.05	-0.18	-0.25	-0.56	-0.19	-0.05	-0.22
1_14107514	1	14107514	14108108	PRDM2	-0.45	-0.12	-0.28	0.14	-0.08	-0.05	-0.14	0.04	-0.37	-0.46	-0.07	0.22	-0.05	-1.18	0.11	0.16	-0.23	-0.05	-0.18	-0.25	-0.56	-0.19	-0.05	-0.22
1_14108110	1	14108110	14109299	PRDM2	-0.45	-0.12	-0.28	0.14	-0.08	-0.05	-0.14	0.04	-0.37	-0.46	-0.07	0.22	-0.05	-1.18	0.11	0.16	-0.23	-0.05	-0.18	-0.25	-0.56	-0.19	-0.05	-0.22
1_14112972	1	14112972	14113177	PRDM2	-0.45	-0.12	NA	0.14	-0.08	NA	-0.14	0.04	-0.37	-0.46	-0.07	0.22	-0.05	-1.18	0.11	0.16	-0.23	-0.05	-0.18	-0.25	-0.56	-0.19	-0.05	-0.22
1_14142883	1	14142883	14143086	PRDM2	-0.45	NA	NA	0.14	NA	NA	-0.14	NA	NA	NA	NA	0.22	-0.05	-1.18	0.11	0.16	NA	-0.05	-0.18	-0.25	-0.56	NA	-0.05	-0.22
1_14149563	1	14149563	14149736	PRDM2	NA	NA	NA	NA	NA	NA	-0.14	NA	NA	-0.46	NA	NA	-0.05	NA	0.11	0.16	-0.23	NA	-0.18	-0.25	NA	NA	-0.05	-0.22
1_14506881	1	14506881	14507181	NA	-0.45	-0.12	-0.28	0.14	-0.08	-0.05	-0.14	0.04	-0.37	-0.46	-0.07	0.22	-0.05	-1.18	0.11	0.16	-0.23	-0.05	-0.18	-0.25	-0.56	-0.19	-0.05	-0.22
1_14925440	1	14925440	14925728	KAZN	-0.45	-0.12	-0.28	0.14	-0.08	-0.05	-0.14	0.04	NA	-0.46	-0.07	0.22	-0.05	-1.18	0.11	0.16	-0.23	-0.05	-0.18	-0.25	-0.56	NA	-0.05	-0.22
1_15287136	1	15287136	15287325	KAZN	NA	NA	NA	0.14	NA	NA	-0.14	NA	NA	NA	NA	NA	-0.05	NA	0.11	NA	NA	-0.05	-0.18	-0.25	-0.56	NA	-0.05	-0.22
1_15361167	1	15361167	15361366	KAZN	NA	NA	NA	NA	NA	NA	NA	NA	NA	NA	NA	NA	NA	NA	0.11	NA	NA	NA	-0.18	-0.25	-0.56	NA	-0.05	NA
1_15370433	1	15370433	15370634	KAZN	NA	NA	NA	NA	NA	NA	NA	NA	NA	NA	NA	NA	-0.05	NA	NA	NA	NA	NA	-0.18	-0.25	NA	NA	-0.05	-0.22
1_15382521	1	15382521	15382751	KAZN	-0.45	-0.12	-0.28	0.14	-0.08	-0.05	-0.14	0.04	NA	-0.46	-0.07	0.22	-0.05	-1.18	0.11	0.16	-0.23	-0.05	-0.18	-0.25	-0.56	-0.19	-0.05	-0.22
1_15386572	1	15386572	15386803	KAZN	-0.45	NA	NA	0.14	-0.08	-0.05	-0.14	0.04	NA	-0.46	-0.07	0.22	-0.05	-1.18	0.11	0.16	-0.23	-0.05	-0.18	-0.25	-0.56	-0.19	-0.05	-0.22
1_15390007	1	15390007	15390181	KAZN	-0.45	-0.12	NA	0.14	-0.08	-0.05	-0.14	0.04	NA	-0.46	NA	0.22	-0.05	-1.18	0.11	0.16	-0.23	-0.05	-0.18	-0.25	-0.56	-0.19	-0.05	-0.22
1_15392067	1	15392067	15392274	KAZN	-0.45	NA	NA	0.14	-0.08	NA	-0.14	0.04	NA	NA	NA	0.22	-0.05	-1.18	0.11	0.16	NA	-0.05	-0.18	-0.25	-0.56	NA	-0.05	-0.22
1_15421285	1	15421285	15421507	KAZN	NA	NA	NA	NA	NA	NA	NA	NA	NA	NA	NA	NA	NA	NA	NA	NA	NA	NA	NA	NA	-0.56	NA	NA	NA
1_15427996	1	15427996	15428275	KAZN	-0.45	NA	NA	0.14	-0.08	NA	-0.14	0.04	NA	-0.46	NA	0.22	-0.05	-1.18	0.11	0.16	-0.23	-0.05	-0.18	-0.25	-0.56	-0.19	-0.05	-0.22
1_15430518	1	15430518	15430739	KAZN	NA	NA	NA	NA	NA	NA	-0.14	0.04	NA	-0.46	NA	NA	-0.05	-1.18	0.11	0.16	NA	NA	-0.18	-0.25	-0.56	NA	-0.05	-0.22
1_15438937	1	15438937	15439113	TMEM51-AS1	-0.45	NA	NA	0.14	NA	NA	-0.14	0.04	NA	NA	NA	0.22	-0.05	-1.18	0.11	0.16	NA	-0.05	-0.18	-0.25	-0.56	NA	-0.05	-0.22
1_15440904	1	15440904	15441099	TMEM51-AS1	NA	NA	NA	NA	NA	NA	NA	NA	NA	NA	NA	NA	NA	NA	0.11	NA	NA	NA	NA	NA	NA	NA	NA	NA
1_15490834	1	15490834	15491016	TMEM51	-0.45	-0.12	-0.28	0.14	-0.08	-0.05	-0.14	0.04	-0.37	-0.46	-0.07	0.22	-0.05	-1.18	0.11	0.16	-0.23	-0.05	-0.18	-0.25	-0.56	-0.19	-0.05	-0.22
1_15494975	1	15494975	15495294	TMEM51	-0.45	NA	NA	0.14	-0.08	NA	-0.14	0.04	-0.37	-0.46	-0.07	0.22	-0.05	-1.18	0.11	0.16	-0.23	-0.05	-0.18	-0.25	-0.56	-0.19	-0.05	-0.22
1_15541507	1	15541507	15541883	TMEM51	-0.45	-0.12	-0.28	0.14	-0.08	-0.05	-0.14	0.04	-0.37	-0.46	-0.07	0.22	-0.05	-1.18	0.11	0.16	-0.23	-0.05	-0.18	-0.25	-0.56	-0.19	-0.05	-0.22
1_15545752	1	15545752	15546200	TMEM51	-0.45	-0.12	-0.28	0.14	-0.08	-0.05	-0.14	0.04	-0.37	-0.46	-0.07	0.22	-0.05	-1.18	0.11	0.16	-0.23	-0.05	-0.18	-0.25	-0.56	-0.19	-0.05	-0.22
1_15578277	1	15578277	15578443	FHAD1	-0.45	NA	NA	0.14	-0.08	NA	-0.14	0.04	NA	-0.46	NA	0.22	-0.05	-1.18	0.11	0.16	-0.23	NA	-0.18	-0.25	-0.56	-0.19	-0.05	-0.22
1_15615937	1	15615937	15616229	FHAD1	-0.45	-0.12	-0.28	0.14	-0.08	-0.05	-0.14	0.04	-0.37	-0.46	-0.07	0.22	-0.05	-1.18	0.11	0.16	-0.23	-0.05	-0.18	-0.25	-0.56	-0.19	-0.05	-0.22
1_15623061	1	15623061	15623259	FHAD1	-0.45	NA	-0.28	0.14	-0.08	-0.05	-0.14	0.04	-0.37	-0.46	-0.07	0.22	-0.05	-1.18	0.11	0.16	-0.23	-0.05	-0.18	-0.25	-0.56	-0.19	-0.05	-0.22
1_15627655	1	15627655	15627933	FHAD1	-0.45	NA	NA	0.14	NA	NA	-0.14	0.04	NA	-0.46	NA	0.22	-0.05	-1.18	0.11	0.16	-0.23	-0.05	-0.18	-0.25	NA	-0.19	-0.05	-0.22
1_15639492	1	15639492	15639675	FHAD1	-0.45	NA	NA	0.14	NA	NA	-0.14	0.04	NA	-0.46	NA	NA	-0.05	NA	0.11	NA	-0.23	NA	-0.18	-0.25	-0.56	-0.19	-0.05	-0.22
1_15650873	1	15650873	15651043	FHAD1	-0.45	NA	NA	0.14	NA	NA	-0.14	0.04	NA	-0.46	NA	NA	-0.05	NA	0.11	0.16	-0.23	-0.05	-0.18	-0.25	-0.56	-0.19	-0.05	-0.22
1_15653525	1	15653525	15653758	FHAD1	-0.45	NA	NA	0.14	-0.08	NA	-0.14	0.04	NA	NA	-0.07	NA	-0.05	-1.18	0.11	0.16	NA	-0.05	-0.18	-0.25	-0.56	NA	-0.05	-0.22
1_15655955	1	15655955	15656152	FHAD1	-0.45	NA	NA	0.14	-0.08	NA	-0.14	0.04	NA	-0.46	NA	0.22	-0.05	-1.18	0.11	0.16	-0.23	-0.05	-0.18	-0.25	-0.56	-0.19	-0.05	-0.22
1_15665866	1	15665866	15666094	FHAD1	-0.45	NA	NA	0.14	NA	NA	-0.14	NA	NA	NA	NA	NA	-0.05	NA	0.11	NA	NA	-0.05	-0.18	-0.25	-0.56	NA	-0.05	-0.22
1_15671520	1	15671520	15671699	FHAD1	NA	NA	NA	NA	NA	NA	NA	NA	NA	NA	NA	NA	-0.05	NA	NA	NA	NA	NA	NA	NA	NA	NA	-0.05	NA
1_15675464	1	15675464	15675678	FHAD1	NA	NA	NA	NA	NA	-0.05	-0.14	0.04	NA	-0.46	-0.07	NA	-0.05	-1.18	0.11	NA	NA	-0.05	-0.18	-0.25	-0.56	NA	-0.05	-0.22
1_15684649	1	15684649	15684832	FHAD1	-0.45	NA	NA	0.14	-0.08	-0.05	-0.14	0.04	-0.37	-0.46	-0.07	0.22	-0.05	-1.18	0.11	0.16	-0.23	-0.05	-0.18	-0.25	NA	-0.19	-0.05	-0.22
1_15687040	1	15687040	15687236	FHAD1	NA	NA	NA	NA	NA	NA	-0.14	NA	NA	NA	NA	NA	NA	NA	NA	NA	NA	NA	NA	NA	NA	NA	-0.05	-0.22
1_15692320	1	15692320	15692448	FHAD1	-0.45	NA	NA	NA	NA	NA	-0.14	0.04	NA	-0.46	NA	0.22	-0.05	-1.18	0.11	0.16	-0.23	-0.05	-0.18	-0.25	-0.56	-0.19	-0.05	-0.22
1_15695770	1	15695770	15695976	FHAD1	-0.45	NA	NA	0.14	-0.08	NA	-0.14	0.04	NA	-0.46	-0.07	0.22	-0.05	-1.18	0.11	0.16	-0.23	-0.05	-0.18	-0.25	-0.56	-0.19	-0.05	-0.22
1_15702088	1	15702088	15702274	FHAD1	NA	NA	NA	NA	NA	NA	-0.14	NA	NA	-0.46	NA	NA	-0.05	NA	0.11	NA	-0.23	NA	-0.18	-0.25	-0.56	-0.19	-0.05	NA
1_15707113	1	15707113	15707297	FHAD1	NA	NA	NA	NA	NA	NA	-0.14	NA	NA	NA	NA	NA	NA	NA	0.11	NA	NA	NA	-0.18	-0.25	-0.56	NA	-0.05	-0.22
1_15707714	1	15707714	15707954	FHAD1	NA	NA	NA	NA	NA	NA	NA	NA	NA	NA	NA	NA	NA	NA	NA	NA	NA	NA	NA	NA	NA	NA	-0.05	-0.22
1_15708471	1	15708471	15708649	FHAD1	NA	NA	NA	NA	NA	NA	NA	NA	NA	NA	NA	NA	NA	NA	0.11	NA	NA	NA	-0.18	NA	NA	NA	NA	NA
1_15710213	1	15710213	15710406	FHAD1	NA	NA	NA	NA	NA	NA	NA	NA	NA	NA	NA	NA	NA	NA	NA	NA	NA	NA	NA	NA	NA	NA	NA	-0.22
1_15714856	1	15714856	15714977	FHAD1	NA	NA	NA	0.14	NA	NA	-0.14	NA	NA	NA	NA	0.22	-0.05	NA	0.11	NA	NA	-0.05	-0.18	-0.25	-0.56	NA	-0.05	-0.22
1_15723771	1	15723771	15724003	FHAD1	NA	NA	NA	0.14	NA	NA	-0.14	NA	NA	-0.46	NA	NA	-0.05	NA	0.11	NA	-0.23	-0.05	-0.18	-0.25	-0.56	-0.19	-0.05	-0.22
1_15736533	1	15736533	15736786	EFHD2	-0.45	-0.12	NA	0.14	-0.08	-0.05	-0.14	0.04	-0.37	NA	-0.07	0.22	-0.05	-1.18	0.11	0.16	NA	-0.05	-0.18	-0.25	-0.56	-0.19	-0.05	-0.22
1_15752317	1	15752317	15752437	EFHD2	-0.45	NA	NA	0.14	NA	NA	-0.14	NA	NA	NA	NA	NA	-0.05	-1.18	0.11	NA	NA	NA	-0.18	-0.25	-0.56	NA	-0.05	-0.22
1_15752442	1	15752442	15752562	EFHD2	-0.45	NA	NA	NA	NA	NA	-0.14	NA	NA	NA	NA	NA	-0.05	NA	0.11	NA	NA	NA	-0.18	-0.25	-0.56	NA	-0.05	-0.22
1_15764839	1	15764839	15765027	CTRC	-0.45	-0.12	NA	0.14	-0.08	-0.05	-0.14	0.04	NA	-0.46	-0.07	0.22	-0.05	-1.18	0.11	0.16	-0.23	-0.05	-0.18	-0.25	-0.56	-0.19	-0.05	-0.22
1_15766799	1	15766799	15767105	CTRC	-0.45	-0.12	-0.28	0.14	-0.08	-0.05	-0.14	0.04	-0.37	-0.46	-0.07	0.22	-0.05	-1.18	0.11	0.16	-0.23	-0.05	-0.18	-0.25	-0.56	-0.19	-0.05	-0.22
1_15768915	1	15768915	15769089	CTRC	-0.45	NA	NA	0.14	NA	NA	-0.14	0.04	NA	NA	NA	0.22	-0.05	-1.18	0.11	0.16	NA	-0.05	-0.18	-0.25	-0.56	NA	-0.05	-0.22
1_15769844	1	15769844	15770141	CTRC	-0.45	-0.12	-0.28	0.14	-0.08	-0.05	-0.14	0.04	-0.37	-0.46	-0.07	0.22	-0.05	-1.18	0.11	0.16	-0.23	-0.05	-0.18	-0.25	-0.56	-0.19	-0.05	-0.22
1_15771086	1	15771086	15771284	CTRC	NA	NA	NA	NA	NA	NA	-0.14	NA	NA	NA	NA	NA	-0.05	NA	0.11	NA	NA	NA	-0.18	-0.25	-0.56	NA	-0.05	-0.22
1_15772065	1	15772065	15772300	CTRC	-0.45	-0.12	-0.28	0.14	-0.08	-0.05	-0.14	0.04	-0.37	-0.46	-0.07	0.22	-0.05	-1.18	0.11	0.16	-0.23	-0.05	-0.18	-0.25	-0.56	-0.19	-0.05	-0.22
1_15773018	1	15773018	15773233	CTRC	-0.45	NA	NA	0.14	NA	NA	-0.14	NA	NA	NA	NA	NA	-0.05	-1.18	0.11	0.16	NA	-0.05	-0.18	-0.25	-0.56	NA	-0.05	-0.22
1_15783095	1	15783095	15783225	CELA2A	-0.45	-0.12	NA	0.14	-0.08	-0.05	NA	NA	-0.37	NA	-0.07	NA	NA	NA	NA	0.16	NA	-0.05	NA	-0.25	-0.56	-0.19	NA	-0.22
1_15783503	1	15783503	15783624	CELA2A	NA	NA	NA	NA	NA	NA	-0.14	NA	NA	NA	NA	NA	NA	NA	0.11	NA	NA	NA	-0.18	-0.25	NA	-0.19	-0.05	-0.22
1_15789216	1	15789216	15789338	CELA2A	-0.45	-0.12	-0.28	0.14	-0.08	-0.05	-0.14	0.04	-0.37	-0.46	-0.07	NA	-0.05	-1.18	0.11	0.16	-0.23	NA	-0.18	NA	NA	-0.19	NA	-0.22
1_15789971	1	15789971	15790101	CELA2A	NA	NA	NA	NA	NA	NA	-0.14	NA	NA	NA	NA	NA	NA	NA	NA	NA	NA	NA	NA	NA	NA	NA	NA	-0.22
1_15792308	1	15792308	15792498	CELA2A	-0.45	-0.12	-0.28	0.14	-0.08	-0.05	-0.14	0.04	-0.37	-0.46	-0.07	0.22	-0.05	-1.18	0.11	0.16	-0.23	-0.05	-0.18	-0.25	-0.56	-0.19	-0.05	-0.22
1_15792523	1	15792523	15792701	CELA2A	NA	NA	NA	NA	NA	NA	NA	NA	NA	-0.46	NA	NA	-0.05	NA	NA	NA	NA	NA	NA	NA	NA	NA	NA	NA
1_15793865	1	15793865	15793994	CELA2A	-0.45	NA	NA	0.14	-0.08	NA	-0.14	0.04	NA	NA	NA	0.22	-0.05	-1.18	0.11	0.16	-0.23	-0.05	-0.18	-0.25	-0.56	NA	-0.05	-0.22
1_15798495	1	15798495	15798625	CELA2A	NA	NA	NA	NA	NA	NA	NA	NA	NA	NA	NA	NA	NA	NA	NA	NA	NA	NA	NA	-0.25	NA	NA	-0.05	-0.22
1_15802467	1	15802467	15802597	CELA2B	NA	NA	NA	NA	-0.08	NA	NA	NA	-0.37	NA	-0.07	NA	NA	NA	NA	0.16	NA	NA	NA	NA	NA	NA	-0.05	NA
1_15802848	1	15802848	15802978	CELA2B	NA	NA	NA	NA	NA	NA	NA	NA	NA	NA	NA	NA	NA	NA	NA	NA	NA	NA	-0.18	-0.25	NA	NA	NA	NA
1_15807685	1	15807685	15807863	CELA2B	NA	NA	NA	NA	NA	NA	NA	NA	NA	-0.46	NA	NA	-0.05	-1.18	0.11	NA	NA	NA	-0.18	-0.25	NA	-0.19	-0.05	NA
1_15808748	1	15808748	15808869	CELA2B	-0.45	-0.12	-0.28	0.14	-0.08	-0.05	-0.14	0.04	-0.37	-0.46	-0.07	NA	-0.05	-1.18	NA	0.16	-0.23	-0.05	-0.18	-0.25	-0.56	-0.19	-0.05	-0.22
1_15809849	1	15809849	15809979	CELA2B	NA	NA	NA	0.14	NA	NA	-0.14	NA	NA	NA	NA	NA	-0.05	NA	0.11	NA	NA	NA	-0.18	-0.25	-0.56	NA	-0.05	-0.22
1_15812425	1	15812425	15812607	CELA2B	NA	NA	NA	NA	NA	NA	NA	NA	NA	NA	NA	NA	NA	NA	NA	NA	NA	NA	-0.18	NA	NA	NA	NA	NA
1_15813764	1	15813764	15813893	CELA2B	-0.45	NA	NA	0.14	-0.08	NA	-0.14	0.04	NA	-0.46	NA	0.22	-0.05	-1.18	0.11	0.16	-0.23	-0.05	-0.18	-0.25	-0.56	-0.19	-0.05	-0.22
1_15817741	1	15817741	15817955	CELA2B	NA	NA	NA	NA	NA	NA	-0.14	NA	NA	NA	NA	NA	NA	NA	0.11	NA	NA	NA	-0.18	-0.25	-0.56	NA	-0.05	-0.22
1_15819419	1	15819419	15819596	CASP9	-0.45	NA	NA	0.14	NA	NA	-0.14	NA	NA	-0.46	NA	NA	NA	-1.18	0.11	0.16	-0.23	-0.05	-0.18	-0.25	-0.56	-0.19	-0.05	-0.22
1_15820342	1	15820342	15820519	CASP9	NA	NA	NA	NA	NA	NA	-0.14	NA	NA	NA	NA	NA	-0.05	NA	0.11	NA	NA	NA	-0.18	-0.25	NA	NA	-0.05	-0.22
1_15831121	1	15831121	15831326	CASP9	-0.45	NA	NA	NA	NA	NA	-0.14	0.04	NA	NA	NA	0.22	-0.05	NA	0.11	0.16	NA	NA	-0.18	-0.25	NA	NA	-0.05	NA
1_15832463	1	15832463	15832651	CASP9	-0.45	NA	NA	0.14	-0.08	-0.05	-0.14	0.04	NA	NA	-0.07	0.22	-0.05	-1.18	0.11	0.16	NA	-0.05	-0.18	-0.25	-0.56	NA	-0.05	-0.22
1_15833364	1	15833364	15833629	CASP9	-0.45	-0.12	-0.28	0.14	-0.08	-0.05	-0.14	0.04	-0.37	NA	-0.07	0.22	-0.05	-1.18	0.11	0.16	-0.23	-0.05	-0.18	-0.25	-0.56	NA	-0.05	-0.22
1_15834334	1	15834334	15834509	CASP9	NA	NA	NA	NA	NA	NA	-0.14	NA	NA	NA	NA	NA	NA	NA	0.11	NA	NA	NA	-0.18	NA	-0.56	NA	NA	NA
1_15844646	1	15844646	15844951	CASP9	-0.45	NA	NA	0.14	NA	NA	-0.14	NA	NA	-0.46	NA	NA	-0.05	-1.18	0.11	NA	-0.23	NA	-0.18	-0.25	NA	-0.19	-0.05	-0.22
1_15855630	1	15855630	15855813	DNAJC16	NA	NA	NA	NA	NA	NA	NA	NA	NA	NA	NA	NA	NA	NA	0.11	NA	NA	NA	NA	NA	NA	NA	NA	NA
1_15860715	1	15860715	15860903	DNAJC16	-0.45	-0.12	-0.28	0.14	-0.08	-0.05	-0.14	0.04	-0.37	-0.46	-0.07	0.22	-0.05	-1.18	0.11	0.16	-0.23	-0.05	-0.18	-0.25	-0.56	-0.19	-0.05	-0.22
1_15862965	1	15862965	15863313	DNAJC16	-0.45	-0.12	-0.28	0.14	-0.08	-0.05	-0.14	0.04	-0.37	-0.46	-0.07	0.22	-0.05	-1.18	0.11	0.16	-0.23	-0.05	-0.18	-0.25	-0.56	-0.19	-0.05	-0.22
1_15870940	1	15870940	15871108	DNAJC16	-0.45	NA	NA	0.14	NA	NA	-0.14	0.04	NA	-0.46	NA	0.22	-0.05	-1.18	0.11	0.16	-0.23	-0.05	-0.18	-0.25	-0.56	-0.19	-0.05	-0.22
1_15873259	1	15873259	15873380	DNAJC16	-0.45	-0.12	NA	0.14	-0.08	-0.05	-0.14	0.04	-0.37	-0.46	-0.07	0.22	-0.05	-1.18	0.11	0.16	-0.23	-0.05	-0.18	-0.25	NA	-0.19	NA	NA
1_15874765	1	15874765	15874963	DNAJC16	-0.45	NA	NA	0.14	-0.08	NA	-0.14	0.04	NA	-0.46	-0.07	0.22	-0.05	-1.18	0.11	0.16	-0.23	-0.05	-0.18	-0.25	-0.56	-0.19	-0.05	-0.22
1_15885987	1	15885987	15886212	DNAJC16	-0.45	-0.12	-0.28	0.14	-0.08	-0.05	-0.14	0.04	-0.37	-0.46	-0.07	0.22	-0.05	-1.18	0.11	0.16	-0.23	-0.05	-0.18	-0.25	-0.56	-0.19	-0.05	-0.22
1_15888607	1	15888607	15888833	DNAJC16	-0.45	-0.12	-0.28	0.14	-0.08	-0.05	-0.14	0.04	-0.37	-0.46	-0.07	0.22	-0.05	-1.18	0.11	0.16	-0.23	-0.05	-0.18	-0.25	-0.56	-0.19	-0.05	-0.22
1_15890390	1	15890390	15890585	DNAJC16	-0.45	NA	NA	0.14	NA	NA	-0.14	NA	NA	-0.46	NA	0.22	-0.05	-1.18	0.11	NA	-0.23	NA	-0.18	-0.25	-0.56	-0.19	-0.05	-0.22
1_15890703	1	15890703	15890891	DNAJC16	-0.45	NA	NA	0.14	-0.08	-0.05	-0.14	0.04	NA	-0.46	-0.07	0.22	-0.05	-1.18	0.11	0.16	-0.23	-0.05	-0.18	-0.25	-0.56	-0.19	-0.05	-0.22
1_15892368	1	15892368	15892672	DNAJC16	-0.45	-0.12	-0.28	0.14	-0.08	-0.05	-0.14	0.04	-0.37	-0.46	-0.07	0.22	-0.05	-1.18	0.11	0.16	-0.23	-0.05	-0.18	-0.25	-0.56	-0.19	-0.05	-0.22
1_15893577	1	15893577	15893699	DNAJC16	NA	NA	NA	NA	NA	NA	NA	NA	NA	-0.46	NA	NA	NA	NA	NA	NA	NA	NA	NA	NA	NA	NA	NA	NA
1_15894239	1	15894239	15894701	DNAJC16	-0.45	-0.12	-0.28	0.14	-0.08	-0.05	-0.14	0.04	-0.37	-0.46	-0.07	0.22	-0.05	-1.18	0.11	0.16	-0.23	-0.05	-0.18	-0.25	-0.56	-0.19	-0.05	-0.22
1_15900059	1	15900059	15900236	DNAJC16	-0.45	NA	NA	NA	NA	NA	-0.14	NA	NA	-0.46	NA	NA	NA	-1.18	0.11	NA	-0.23	NA	-0.18	-0.25	NA	-0.19	-0.05	-0.22
1_15901165	1	15901165	15901389	DNAJC16	NA	NA	NA	NA	NA	NA	-0.14	NA	NA	-0.46	NA	NA	NA	NA	0.11	0.16	NA	NA	-0.18	-0.25	NA	-0.19	NA	NA
1_15905308	1	15905308	15905500	DNAJC16	-0.45	NA	NA	0.14	-0.08	-0.05	-0.14	0.04	NA	-0.46	-0.07	0.22	-0.05	-1.18	0.11	0.16	-0.23	-0.05	-0.18	-0.25	-0.56	-0.19	-0.05	-0.22
1_15906550	1	15906550	15906676	DNAJC16	-0.45	NA	NA	0.14	NA	NA	-0.14	0.04	NA	-0.46	NA	0.22	-0.05	-1.18	0.11	0.16	NA	-0.05	-0.18	-0.25	-0.56	-0.19	-0.05	-0.22
1_15911122	1	15911122	15911414	DNAJC16	-0.45	NA	NA	0.14	-0.08	NA	-0.14	0.04	NA	-0.46	NA	0.22	-0.05	-1.18	0.11	NA	NA	-0.05	-0.18	-0.25	-0.56	NA	-0.05	-0.22
1_15944179	1	15944179	15944393	DDI2	-0.45	NA	NA	NA	NA	NA	-0.14	NA	NA	NA	NA	NA	-0.05	NA	NA	NA	NA	NA	-0.18	-0.25	-0.56	NA	-0.05	-0.22
1_15953085	1	15953085	15953270	DDI2	-0.45	NA	NA	0.14	-0.08	-0.05	-0.14	0.04	-0.37	-0.46	-0.07	0.22	-0.05	-1.18	0.11	0.16	-0.23	-0.05	-0.18	-0.25	-0.56	-0.19	-0.05	-0.22
1_15956761	1	15956761	15957025	DDI2	-0.45	-0.12	-0.28	0.14	-0.08	-0.05	-0.14	0.04	-0.37	-0.46	-0.07	0.22	-0.05	-1.18	0.11	0.16	-0.23	-0.05	-0.18	-0.25	-0.56	-0.19	-0.05	-0.22
1_15959900	1	15959900	15960086	DDI2	NA	NA	NA	NA	NA	NA	NA	NA	NA	NA	NA	NA	NA	NA	NA	NA	NA	NA	-0.18	-0.25	NA	NA	-0.05	NA
1_15960253	1	15960253	15960449	DDI2	-0.45	-0.12	-0.28	0.14	-0.08	-0.05	-0.14	0.04	-0.37	-0.46	-0.07	0.22	-0.05	-1.18	0.11	0.16	-0.23	-0.05	-0.18	-0.25	-0.56	-0.19	-0.05	-0.22
1_15964747	1	15964747	15964944	DDI2	-0.45	-0.12	-0.28	0.14	-0.08	-0.05	-0.14	0.04	-0.37	-0.46	-0.07	0.22	-0.05	-1.18	0.11	0.16	-0.23	-0.05	-0.18	-0.25	-0.56	-0.19	-0.05	-0.22
1_15976135	1	15976135	15976327	DDI2	-0.45	NA	NA	0.14	-0.08	NA	-0.14	0.04	NA	-0.46	NA	0.22	-0.05	-1.18	0.11	0.16	-0.23	-0.05	-0.18	-0.25	-0.56	-0.19	-0.05	-0.22
1_15978148	1	15978148	15978376	DDI2	-0.45	NA	NA	0.14	-0.08	NA	-0.14	0.04	NA	-0.46	NA	0.22	-0.05	-1.18	0.11	0.16	-0.23	-0.05	-0.18	-0.25	-0.56	-0.19	-0.05	-0.22
1_15983008	1	15983008	15983197	DDI2	-0.45	-0.12	NA	0.14	-0.08	-0.05	-0.14	0.04	-0.37	-0.46	-0.07	0.22	-0.05	-1.18	0.11	0.16	-0.23	-0.05	-0.18	-0.25	-0.56	-0.19	-0.05	-0.22
1_15986333	1	15986333	15988235	RSC1A1	-0.45	-0.12	-0.28	0.14	-0.08	-0.05	-0.14	0.04	-0.37	-0.46	-0.07	0.22	-0.05	-1.18	0.11	0.16	-0.23	-0.05	-0.18	-0.25	-0.56	-0.19	-0.05	-0.22
1_16007919	1	16007919	16008134	NA	NA	NA	NA	NA	NA	NA	NA	NA	NA	NA	NA	NA	NA	NA	0.11	NA	-0.23	NA	-0.18	-0.25	NA	NA	-0.05	NA
1_16042659	1	16042659	16042826	PLEKHM2	-0.45	NA	NA	NA	NA	NA	-0.14	NA	NA	-0.46	NA	NA	-0.05	NA	0.11	NA	-0.23	NA	-0.18	-0.25	-0.56	NA	-0.05	NA
1_16043163	1	16043163	16043342	PLEKHM2	NA	NA	NA	0.14	NA	NA	-0.14	NA	NA	NA	NA	NA	-0.05	NA	0.11	0.16	NA	NA	-0.18	-0.25	-0.56	NA	-0.05	-0.22
1_16044394	1	16044394	16044591	PLEKHM2	NA	NA	NA	0.14	NA	NA	-0.14	0.04	NA	NA	NA	NA	NA	-1.18	NA	0.16	NA	NA	-0.18	-0.25	-0.56	NA	-0.05	-0.22
1_16044917	1	16044917	16045127	PLEKHM2	NA	NA	NA	NA	NA	NA	NA	NA	NA	NA	NA	NA	NA	NA	NA	NA	NA	NA	NA	NA	NA	NA	NA	-0.22
1_16046255	1	16046255	16046469	PLEKHM2	-0.45	-0.12	-0.28	0.14	-0.08	-0.05	-0.14	0.04	-0.37	-0.46	-0.07	0.22	-0.05	-1.18	0.11	0.16	-0.23	-0.05	-0.18	-0.25	-0.56	-0.19	-0.05	-0.22
1_16047763	1	16047763	16047985	PLEKHM2	NA	NA	NA	NA	NA	NA	NA	NA	NA	NA	NA	NA	NA	NA	NA	NA	NA	NA	NA	NA	NA	NA	-0.05	NA
1_16051770	1	16051770	16052048	PLEKHM2	NA	NA	NA	NA	-0.08	NA	-0.14	NA	NA	NA	NA	0.22	NA	-1.18	0.11	NA	NA	NA	-0.18	-0.25	-0.56	NA	-0.05	-0.22
1_16053497	1	16053497	16054334	PLEKHM2	-0.45	-0.12	-0.28	0.14	-0.08	-0.05	-0.14	0.04	-0.37	-0.46	-0.07	0.22	-0.05	-1.18	0.11	0.16	-0.23	-0.05	-0.18	-0.25	-0.56	-0.19	-0.05	-0.22
1_16054557	1	16054557	16054733	PLEKHM2	-0.45	-0.12	-0.28	0.14	-0.08	-0.05	-0.14	0.04	NA	-0.46	-0.07	0.22	-0.05	-1.18	0.11	0.16	-0.23	-0.05	-0.18	-0.25	-0.56	-0.19	-0.05	-0.22
1_16054734	1	16054734	16054854	PLEKHM2	NA	NA	NA	NA	NA	NA	NA	NA	NA	NA	NA	NA	NA	NA	NA	NA	NA	NA	-0.18	NA	NA	NA	NA	NA
1_16055554	1	16055554	16055726	PLEKHM2	-0.45	NA	NA	0.14	NA	NA	-0.14	NA	NA	NA	NA	NA	NA	NA	0.11	NA	NA	NA	-0.18	-0.25	-0.56	NA	-0.05	-0.22
1_16057077	1	16057077	16057251	PLEKHM2	NA	NA	NA	0.14	NA	NA	-0.14	NA	NA	NA	NA	NA	-0.05	NA	0.11	NA	NA	NA	-0.18	-0.25	-0.56	NA	-0.05	-0.22
1_16057641	1	16057641	16057840	PLEKHM2	-0.45	-0.12	-0.28	0.14	-0.08	-0.05	-0.14	0.04	-0.37	-0.46	-0.07	0.22	-0.05	-1.18	0.11	0.16	-0.23	-0.05	-0.18	-0.25	-0.56	-0.19	-0.05	-0.22
1_16058404	1	16058404	16058624	PLEKHM2	NA	NA	NA	0.14	NA	NA	-0.14	NA	NA	NA	NA	NA	-0.05	-1.18	0.11	NA	NA	-0.05	-0.18	-0.25	-0.56	NA	-0.05	-0.22
1_16058876	1	16058876	16059265	PLEKHM2	-0.45	-0.12	-0.28	0.14	-0.08	-0.05	-0.14	0.04	-0.37	-0.46	-0.07	0.22	-0.05	-1.18	0.11	0.16	-0.23	-0.05	-0.18	-0.25	-0.56	-0.19	-0.05	-0.22
1_16060235	1	16060235	16060403	PLEKHM2	-0.45	-0.12	-0.28	0.14	-0.08	-0.05	-0.14	0.04	-0.37	-0.46	-0.07	0.22	-0.05	-1.18	0.11	0.16	-0.23	-0.05	-0.18	-0.25	-0.56	-0.19	-0.05	-0.22
1_16063039	1	16063039	16063403	SLC25A34	-0.45	-0.12	-0.28	0.14	-0.08	-0.05	-0.14	0.04	-0.37	-0.46	-0.07	0.22	-0.05	-1.18	0.11	0.16	-0.23	-0.05	-0.18	-0.25	-0.56	-0.19	-0.05	-0.22
1_16064394	1	16064394	16064789	SLC25A34	-0.45	-0.12	-0.28	0.14	-0.08	-0.05	-0.14	0.04	-0.37	-0.46	-0.07	0.22	-0.05	-1.18	0.11	0.16	-0.23	-0.05	-0.18	-0.25	-0.56	-0.19	-0.05	-0.22
1_16065652	1	16065652	16065871	SLC25A34	NA	NA	NA	NA	NA	NA	-0.14	NA	NA	NA	NA	NA	-0.05	NA	0.11	NA	NA	NA	-0.18	-0.25	-0.56	NA	-0.05	-0.22
1_16068960	1	16068960	16069169	TMEM82	NA	NA	NA	NA	NA	NA	NA	NA	NA	NA	NA	NA	NA	NA	NA	NA	NA	NA	NA	-0.25	NA	NA	NA	-0.22
1_16069300	1	16069300	16069653	TMEM82	-0.45	-0.12	-0.28	0.14	-0.08	-0.05	-0.14	0.04	-0.37	-0.46	-0.07	0.22	-0.05	-1.18	0.11	0.16	-0.23	-0.05	-0.18	-0.25	-0.56	-0.19	-0.05	-0.22
1_16070671	1	16070671	16071136	TMEM82	-0.45	-0.12	-0.28	0.14	-0.08	-0.05	-0.14	0.04	-0.37	-0.46	-0.07	0.22	-0.05	-1.18	0.11	0.16	-0.23	-0.05	-0.18	-0.25	-0.56	-0.19	-0.05	-0.22
1_16073393	1	16073393	16073600	TMEM82	-0.45	-0.12	NA	0.14	-0.08	-0.05	-0.14	0.04	-0.37	-0.46	-0.07	0.22	-0.05	-1.18	0.11	0.16	-0.23	-0.05	-0.18	-0.25	-0.56	-0.19	-0.05	-0.22
1_16073958	1	16073958	16074126	TMEM82	NA	NA	NA	NA	NA	NA	NA	NA	NA	NA	NA	NA	NA	NA	NA	NA	NA	NA	NA	-0.25	NA	NA	-0.05	NA
1_16091510	1	16091510	16091808	FBLIM1	-0.45	NA	NA	0.14	-0.08	-0.05	-0.14	0.04	NA	-0.46	NA	0.22	-0.05	NA	0.11	0.16	-0.23	-0.05	-0.18	-0.25	-0.56	NA	-0.05	-0.22
1_16095031	1	16095031	16095217	FBLIM1	NA	NA	NA	NA	NA	NA	NA	NA	NA	NA	NA	NA	NA	NA	NA	NA	NA	NA	NA	-0.25	NA	NA	NA	-0.22
1_16096945	1	16096945	16097147	FBLIM1	-0.45	NA	NA	0.14	NA	NA	-0.14	0.04	NA	NA	NA	NA	-0.05	-1.18	0.11	NA	NA	NA	-0.18	-0.25	-0.56	NA	-0.05	-0.22
1_16101238	1	16101238	16101422	FBLIM1	NA	NA	NA	NA	NA	NA	NA	NA	NA	NA	NA	NA	NA	NA	NA	NA	NA	NA	NA	NA	NA	NA	-0.05	NA
1_16110937	1	16110937	16111057	FBLIM1	-0.45	NA	NA	0.14	-0.08	NA	-0.14	0.04	NA	-0.46	NA	0.22	-0.05	-1.18	0.11	0.16	-0.23	-0.05	-0.18	-0.25	-0.56	-0.19	-0.05	-0.22
1_16111058	1	16111058	16111178	FBLIM1	-0.45	NA	-0.28	0.14	-0.08	-0.05	-0.14	0.04	NA	-0.46	-0.07	0.22	-0.05	-1.18	0.11	0.16	-0.23	-0.05	-0.18	-0.25	-0.56	-0.19	-0.05	-0.22
1_16133876	1	16133876	16134138	UQCRHL	-0.45	-0.12	-0.28	0.14	-0.08	-0.05	-0.14	0.04	NA	-0.46	-0.07	0.22	-0.05	-1.18	0.11	0.16	-0.23	-0.05	-0.18	-0.25	-0.56	-0.19	-0.05	-0.22
1_16174520	1	16174520	16174686	SPEN	-0.45	-0.12	-0.28	0.14	-0.08	-0.05	-0.14	0.04	-0.37	-0.46	-0.07	0.22	-0.05	-1.18	0.11	0.16	-0.23	-0.05	-0.18	-0.25	-0.56	-0.19	-0.05	-0.22
1_16199283	1	16199283	16199575	SPEN	-0.45	NA	-0.28	0.14	-0.08	-0.05	-0.14	0.04	-0.37	-0.46	-0.07	0.22	-0.05	-1.18	0.11	0.16	-0.23	-0.05	-0.18	-0.25	-0.56	-0.19	-0.05	-0.22
1_16199578	1	16199578	16199698	SPEN	NA	NA	NA	NA	NA	NA	NA	NA	NA	NA	NA	NA	NA	NA	NA	NA	NA	NA	-0.18	NA	NA	NA	NA	NA
1_16200657	1	16200657	16200914	SPEN	-0.45	NA	NA	0.14	-0.08	-0.05	-0.14	0.04	-0.37	-0.46	-0.07	0.22	-0.05	-1.18	0.11	0.16	-0.23	-0.05	-0.18	-0.25	-0.56	-0.19	-0.05	-0.22
1_16202686	1	16202686	16203146	SPEN	-0.45	-0.12	-0.28	0.14	-0.08	-0.05	-0.14	0.04	-0.37	-0.46	-0.07	0.22	-0.05	-1.18	0.11	0.16	-0.23	-0.05	-0.18	-0.25	-0.56	-0.19	-0.05	-0.22
1_16235762	1	16235762	16235994	SPEN	-0.45	NA	NA	0.14	-0.08	NA	-0.14	0.04	NA	-0.46	-0.07	0.22	-0.05	-1.18	0.11	0.16	-0.23	-0.05	-0.18	-0.25	-0.56	-0.19	-0.05	-0.22
1_16237652	1	16237652	16237826	SPEN	-0.45	NA	NA	0.14	-0.08	-0.05	-0.14	0.04	-0.37	-0.46	-0.07	0.22	-0.05	-1.18	0.11	0.16	-0.23	-0.05	-0.18	-0.25	-0.56	-0.19	-0.05	-0.22
1_16242598	1	16242598	16242785	SPEN	-0.45	NA	-0.28	0.14	-0.08	NA	NA	0.04	-0.37	NA	-0.07	NA	NA	NA	NA	0.16	NA	-0.05	NA	-0.25	NA	-0.19	-0.05	NA
1_16245879	1	16245879	16246114	SPEN	-0.45	NA	NA	0.14	NA	-0.05	-0.14	0.04	-0.37	-0.46	-0.07	0.22	-0.05	-1.18	0.11	0.16	-0.23	-0.05	-0.18	-0.25	-0.56	-0.19	-0.05	-0.22
1_16247352	1	16247352	16247473	SPEN	NA	NA	NA	NA	NA	NA	NA	NA	NA	NA	NA	NA	NA	-1.18	0.11	NA	NA	NA	-0.18	NA	NA	NA	-0.05	-0.22
1_16254597	1	16254597	16254950	SPEN	-0.45	-0.12	-0.28	0.14	-0.08	-0.05	-0.14	0.04	-0.37	-0.46	-0.07	0.22	-0.05	-1.18	0.11	0.16	-0.23	-0.05	-0.18	-0.25	-0.56	-0.19	-0.05	-0.22
1_16254951	1	16254951	16255630	SPEN	-0.45	-0.12	-0.28	0.14	-0.08	-0.05	-0.14	0.04	-0.37	-0.46	-0.07	0.22	-0.05	-1.18	0.11	0.16	-0.23	-0.05	-0.18	-0.25	-0.56	-0.19	-0.05	-0.22
1_16255631	1	16255631	16256651	SPEN	-0.45	-0.12	-0.28	0.14	-0.08	-0.05	-0.14	0.04	-0.37	-0.46	-0.07	0.22	-0.05	-1.18	0.11	0.16	-0.23	-0.05	-0.18	-0.25	-0.56	-0.19	-0.05	-0.22
1_16256655	1	16256655	16258435	SPEN	-0.45	-0.12	-0.28	0.14	-0.08	-0.05	-0.14	0.04	-0.37	-0.46	-0.07	0.22	-0.05	-1.18	0.11	0.16	-0.23	-0.05	-0.18	-0.25	-0.56	-0.19	-0.05	-0.22
1_16258439	1	16258439	16258605	SPEN	-0.45	NA	NA	0.14	NA	NA	-0.14	0.04	NA	NA	NA	NA	-0.05	NA	0.11	0.16	NA	-0.05	-0.18	-0.25	-0.56	NA	-0.05	-0.22
1_16258610	1	16258610	16260050	SPEN	-0.45	-0.12	-0.28	0.14	-0.08	-0.05	-0.14	0.04	-0.37	-0.46	-0.07	0.22	-0.05	-1.18	0.11	0.16	-0.23	-0.05	-0.18	-0.25	-0.56	-0.19	-0.05	-0.22
1_16260055	1	16260055	16260734	SPEN	-0.45	-0.12	-0.28	0.14	-0.08	-0.05	-0.14	0.04	-0.37	-0.46	-0.07	0.22	-0.05	-1.18	0.11	0.16	-0.23	-0.05	-0.18	-0.25	-0.56	-0.19	-0.05	-0.22
1_16260735	1	16260735	16261497	SPEN	-0.45	-0.12	-0.28	0.14	-0.08	-0.05	-0.14	0.04	-0.37	-0.46	-0.07	0.22	-0.05	-1.18	0.11	0.16	-0.23	-0.05	-0.18	-0.25	-0.56	-0.19	-0.05	-0.22
1_16261499	1	16261499	16262432	SPEN	-0.45	-0.12	-0.28	0.14	-0.08	-0.05	-0.14	0.04	-0.37	-0.46	-0.07	0.22	-0.05	-1.18	0.11	0.16	-0.23	-0.05	-0.18	-0.25	-0.56	-0.19	-0.05	-0.22
1_16262510	1	16262510	16262809	SPEN	-0.45	-0.12	-0.28	0.14	-0.08	-0.05	-0.14	0.04	-0.37	-0.46	-0.07	0.22	-0.05	-1.18	0.11	0.16	-0.23	-0.05	-0.18	-0.25	-0.56	-0.19	-0.05	-0.22
1_16263684	1	16263684	16264021	SPEN	-0.45	-0.12	-0.28	0.14	-0.08	-0.05	-0.14	0.04	-0.37	-0.46	-0.07	0.22	-0.05	-1.18	0.11	0.16	-0.23	-0.05	-0.18	-0.25	-0.56	-0.19	-0.05	-0.22
1_16264025	1	16264025	16264220	SPEN	-0.45	-0.12	-0.28	0.14	-0.08	-0.05	-0.14	0.04	-0.37	-0.46	-0.07	0.22	-0.05	-1.18	0.11	0.16	-0.23	-0.05	-0.18	-0.25	-0.56	-0.19	-0.05	-0.22
1_16264270	1	16264270	16264459	SPEN	-0.45	-0.12	-0.28	0.14	-0.08	-0.05	-0.14	0.04	-0.37	-0.46	-0.07	0.22	-0.05	-1.18	0.11	0.16	-0.23	-0.05	-0.18	-0.25	-0.56	-0.19	-0.05	-0.22
1_16265200	1	16265200	16265404	SPEN	-0.45	-0.12	-0.28	0.14	-0.08	-0.05	-0.14	0.04	-0.37	-0.46	-0.07	0.22	-0.05	-1.18	0.11	0.16	-0.23	-0.05	-0.18	-0.25	-0.56	-0.19	-0.05	-0.22
1_16265795	1	16265795	16265990	SPEN	-0.45	NA	-0.28	0.14	-0.08	-0.05	-0.14	0.04	NA	-0.46	-0.07	0.22	-0.05	-1.18	0.11	0.16	-0.23	-0.05	-0.18	-0.25	-0.56	-0.19	-0.05	-0.22
1_16268411	1	16268411	16269246	ZBTB17	-0.45	-0.12	-0.28	0.14	-0.08	-0.05	-0.14	0.04	-0.37	-0.46	-0.07	0.22	-0.05	-1.18	0.11	0.16	-0.23	-0.05	-0.18	-0.25	-0.56	-0.19	-0.05	-0.22
1_16269553	1	16269553	16269774	ZBTB17	-0.45	-0.12	-0.28	0.14	-0.08	-0.05	-0.14	0.04	-0.37	-0.46	-0.07	0.22	-0.05	-1.18	0.11	0.16	-0.23	-0.05	-0.18	-0.25	-0.56	-0.19	-0.05	-0.22
1_16269902	1	16269902	16270071	ZBTB17	NA	NA	NA	NA	NA	NA	NA	NA	NA	NA	NA	NA	-0.05	NA	NA	NA	NA	NA	-0.18	NA	-0.56	NA	NA	-0.22
1_16270073	1	16270073	16270412	ZBTB17	-0.45	-0.12	-0.28	0.14	-0.08	-0.05	-0.14	0.04	-0.37	-0.46	-0.07	0.22	-0.05	-1.18	0.11	0.16	-0.23	-0.05	-0.18	-0.25	-0.56	-0.19	-0.05	-0.22
1_16270415	1	16270415	16270750	ZBTB17	-0.45	-0.12	-0.28	0.14	-0.08	-0.05	-0.14	0.04	-0.37	-0.46	-0.07	0.22	-0.05	-1.18	0.11	0.16	-0.23	-0.05	-0.18	-0.25	-0.56	-0.19	-0.05	-0.22
1_16270755	1	16270755	16271346	ZBTB17	-0.45	-0.12	-0.28	0.14	-0.08	-0.05	-0.14	0.04	-0.37	-0.46	-0.07	0.22	-0.05	-1.18	0.11	0.16	-0.23	-0.05	-0.18	-0.25	-0.56	-0.19	-0.05	-0.22
1_16271350	1	16271350	16271722	ZBTB17	-0.45	-0.12	-0.28	0.14	-0.08	-0.05	-0.14	0.04	-0.37	-0.46	-0.07	0.22	-0.05	-1.18	0.11	0.16	-0.23	-0.05	-0.18	-0.25	-0.56	-0.19	-0.05	-0.22
1_16272217	1	16272217	16272877	ZBTB17	-0.45	-0.12	-0.28	0.14	-0.08	-0.05	-0.14	0.04	-0.37	-0.46	-0.07	0.22	-0.05	-1.18	0.11	0.16	-0.23	-0.05	-0.18	-0.25	-0.56	-0.19	-0.05	-0.22
1_16273480	1	16273480	16273667	ZBTB17	NA	NA	NA	NA	NA	NA	-0.14	NA	NA	NA	NA	NA	-0.05	-1.18	0.11	0.16	NA	NA	-0.18	-0.25	-0.56	NA	-0.05	-0.22
1_16274629	1	16274629	16274992	ZBTB17	-0.45	-0.12	-0.28	0.14	-0.08	-0.05	-0.14	0.04	-0.37	-0.46	-0.07	0.22	-0.05	-1.18	0.11	0.16	-0.23	-0.05	-0.18	-0.25	-0.56	-0.19	-0.05	-0.22
1_16302438	1	16302438	16302620	ZBTB17	NA	NA	NA	NA	NA	NA	NA	NA	NA	NA	NA	NA	NA	NA	NA	NA	NA	NA	NA	NA	NA	NA	-0.05	NA
1_16330725	1	16330725	16330851	C1orf64	NA	NA	NA	NA	NA	NA	-0.14	NA	NA	NA	NA	NA	NA	NA	0.11	NA	NA	NA	-0.18	NA	NA	NA	-0.05	NA
1_16332360	1	16332360	16332651	C1orf64	-0.45	-0.12	-0.28	0.14	-0.08	-0.05	-0.14	0.04	-0.37	-0.46	-0.07	0.22	-0.05	-1.18	0.11	0.16	-0.23	-0.05	-0.18	-0.25	-0.56	-0.19	-0.05	-0.22
1_16332652	1	16332652	16332841	C1orf64	-0.45	NA	NA	0.14	NA	NA	-0.14	0.04	NA	NA	NA	0.22	-0.05	-1.18	0.11	0.16	NA	-0.05	-0.18	-0.25	-0.56	NA	-0.05	-0.22
1_16341910	1	16341910	16342341	HSPB7	-0.45	-0.12	-0.28	0.14	-0.08	-0.05	-0.14	0.04	NA	-0.46	-0.07	0.22	-0.05	-1.18	0.11	0.16	-0.23	-0.05	-0.18	-0.25	-0.56	-0.19	-0.05	-0.22
1_16343504	1	16343504	16343739	HSPB7	-0.45	-0.12	-0.28	0.14	-0.08	-0.05	-0.14	0.04	-0.37	-0.46	-0.07	0.22	-0.05	-1.18	0.11	0.16	-0.23	-0.05	-0.18	-0.25	-0.56	-0.19	-0.05	-0.22
1_16344219	1	16344219	16344679	HSPB7	-0.45	NA	NA	0.14	-0.08	-0.05	-0.14	0.04	-0.37	-0.46	-0.07	0.22	-0.05	-1.18	0.11	0.16	-0.23	-0.05	-0.18	-0.25	-0.56	-0.19	-0.05	-0.22
1_16345642	1	16345642	16345986	CLCNKA	-0.45	-0.12	-0.28	0.14	-0.08	-0.05	-0.14	0.04	-0.37	-0.46	-0.07	0.22	-0.05	-1.18	0.11	0.16	-0.23	-0.05	-0.18	-0.25	-0.56	-0.19	-0.05	-0.22
1_16348955	1	16348955	16349305	CLCNKA	-0.45	-0.12	-0.28	0.14	-0.08	-0.05	-0.14	0.04	-0.37	-0.46	-0.07	0.22	-0.05	-1.18	0.11	0.16	-0.23	-0.05	-0.18	-0.25	-0.56	-0.19	-0.05	-0.22
1_16350236	1	16350236	16350484	CLCNKA	-0.45	-0.12	-0.28	0.14	-0.08	-0.05	-0.14	0.04	-0.37	-0.46	-0.07	0.22	-0.05	-1.18	0.11	0.16	-0.23	-0.05	-0.18	-0.25	-0.56	-0.19	-0.05	-0.22
1_16351333	1	16351333	16351454	CLCNKA	-0.45	NA	NA	0.14	NA	NA	-0.14	0.04	NA	NA	NA	0.22	-0.05	-1.18	0.11	NA	NA	NA	-0.18	-0.25	-0.56	NA	-0.05	-0.22
1_16352634	1	16352634	16352826	CLCNKA	-0.45	NA	NA	NA	NA	NA	NA	NA	NA	NA	NA	0.22	NA	NA	0.11	NA	NA	NA	NA	-0.25	-0.56	NA	-0.05	-0.22
1_16352935	1	16352935	16353065	CLCNKA	NA	NA	NA	NA	NA	NA	NA	NA	NA	NA	NA	NA	NA	NA	NA	NA	NA	NA	NA	NA	NA	NA	NA	-0.22
1_16353909	1	16353909	16354039	CLCNKA	-0.45	NA	NA	NA	NA	NA	-0.14	0.04	NA	-0.46	NA	NA	-0.05	NA	0.11	NA	-0.23	-0.05	-0.18	-0.25	-0.56	-0.19	-0.05	-0.22
1_16354404	1	16354404	16354684	CLCNKA	-0.45	-0.12	-0.28	0.14	-0.08	-0.05	-0.14	0.04	-0.37	-0.46	-0.07	0.22	-0.05	-1.18	0.11	0.16	-0.23	-0.05	-0.18	-0.25	-0.56	-0.19	-0.05	-0.22
1_16355226	1	16355226	16355416	CLCNKA	-0.45	-0.12	-0.28	0.14	-0.08	-0.05	-0.14	0.04	-0.37	-0.46	-0.07	0.22	-0.05	-1.18	0.11	0.16	-0.23	-0.05	-0.18	-0.25	-0.56	-0.19	-0.05	-0.22
1_16355738	1	16355738	16355868	CLCNKA	NA	NA	NA	NA	NA	NA	-0.14	NA	NA	NA	NA	NA	NA	NA	NA	NA	NA	NA	-0.18	-0.25	-0.56	NA	-0.05	-0.22
1_16356177	1	16356177	16356373	CLCNKA	-0.45	-0.12	-0.28	0.14	-0.08	-0.05	-0.14	0.04	-0.37	-0.46	-0.07	0.22	-0.05	-1.18	0.11	0.16	-0.23	-0.05	-0.18	-0.25	-0.56	-0.19	-0.05	-0.22
1_16356965	1	16356965	16357202	CLCNKA	NA	NA	NA	NA	NA	NA	-0.14	NA	NA	NA	NA	NA	-0.05	NA	0.11	NA	NA	NA	NA	-0.25	-0.56	NA	-0.05	-0.22
1_16358118	1	16358118	16358341	CLCNKA	-0.45	-0.12	-0.28	0.14	-0.08	-0.05	-0.14	0.04	-0.37	-0.46	-0.07	NA	-0.05	-1.18	0.11	0.16	-0.23	-0.05	-0.18	-0.25	-0.56	-0.19	-0.05	-0.22
1_16358600	1	16358600	16358784	CLCNKA	-0.45	-0.12	-0.28	0.14	-0.08	-0.05	-0.14	0.04	-0.37	-0.46	-0.07	0.22	-0.05	-1.18	0.11	0.16	-0.23	-0.05	-0.18	-0.25	-0.56	-0.19	-0.05	-0.22
1_16358876	1	16358876	16359049	CLCNKA	-0.45	NA	NA	0.14	-0.08	NA	-0.14	0.04	NA	-0.46	NA	0.22	-0.05	-1.18	0.11	0.16	NA	-0.05	-0.18	-0.25	-0.56	-0.19	-0.05	-0.22
1_16359573	1	16359573	16359779	CLCNKA	NA	NA	NA	NA	NA	NA	NA	NA	NA	-0.46	NA	NA	NA	NA	NA	NA	NA	NA	NA	NA	NA	NA	NA	NA
1_16362613	1	16362613	16362743	CLCNKB	-0.45	NA	NA	0.14	-0.08	-0.05	-0.14	NA	NA	NA	-0.07	0.22	-0.05	-1.18	0.11	0.16	-0.23	-0.05	-0.18	-0.25	-0.56	-0.19	-0.05	-0.22
1_16370842	1	16370842	16371178	CLCNKB	-0.45	-0.12	NA	0.14	NA	NA	-0.14	0.04	NA	-0.46	-0.07	0.22	-0.05	-1.18	0.11	0.16	-0.23	-0.05	-0.18	-0.25	-0.56	-0.19	-0.05	-0.22
1_16371994	1	16371994	16372255	CLCNKB	-0.45	NA	-0.28	0.14	-0.08	-0.05	-0.14	0.04	NA	-0.46	-0.07	0.22	-0.05	-1.18	0.11	0.16	-0.23	-0.05	-0.18	-0.25	-0.56	-0.19	-0.05	-0.22
1_16373109	1	16373109	16373230	CLCNKB	NA	NA	NA	NA	NA	NA	-0.14	0.04	NA	NA	NA	0.22	-0.05	NA	0.11	NA	NA	NA	-0.18	NA	NA	NA	-0.05	-0.22
1_16374396	1	16374396	16374599	CLCNKB	-0.45	NA	NA	0.14	NA	NA	-0.14	0.04	NA	NA	NA	0.22	-0.05	-1.18	0.11	0.16	-0.23	-0.05	-0.18	-0.25	-0.56	NA	-0.05	-0.22
1_16376201	1	16376201	16376455	CLCNKB	-0.45	-0.12	-0.28	0.14	-0.08	-0.05	-0.14	0.04	-0.37	-0.46	-0.07	0.22	-0.05	-1.18	0.11	0.16	-0.23	-0.05	-0.18	-0.25	-0.56	-0.19	-0.05	-0.22
1_16376953	1	16376953	16377167	CLCNKB	-0.45	-0.12	-0.28	0.14	-0.08	-0.05	-0.14	0.04	-0.37	-0.46	-0.07	0.22	-0.05	-1.18	0.11	0.16	-0.23	-0.05	-0.18	-0.25	-0.56	-0.19	-0.05	-0.22
1_16377478	1	16377478	16377608	CLCNKB	NA	NA	NA	NA	NA	NA	NA	NA	NA	NA	NA	NA	NA	NA	NA	NA	NA	NA	NA	-0.25	NA	NA	NA	NA
1_16377924	1	16377924	16378123	CLCNKB	-0.45	-0.12	-0.28	0.14	-0.08	-0.05	-0.14	0.04	NA	-0.46	-0.07	0.22	-0.05	-1.18	0.11	0.16	-0.23	-0.05	-0.18	-0.25	-0.56	-0.19	-0.05	-0.22
1_16378702	1	16378702	16378939	CLCNKB	-0.45	NA	NA	0.14	NA	NA	-0.14	0.04	NA	-0.46	NA	0.22	-0.05	-1.18	0.11	0.16	NA	NA	-0.18	-0.25	-0.56	-0.19	-0.05	-0.22
1_16380047	1	16380047	16380270	CLCNKB	-0.45	-0.12	-0.28	0.14	-0.08	-0.05	-0.14	0.04	-0.37	-0.46	-0.07	0.22	-0.05	NA	0.11	0.16	-0.23	-0.05	-0.18	-0.25	-0.56	-0.19	-0.05	-0.22
1_16381811	1	16381811	16382016	CLCNKB	-0.45	-0.12	-0.28	0.14	-0.08	-0.05	-0.14	0.04	-0.37	-0.46	-0.07	0.22	-0.05	-1.18	0.11	0.16	-0.23	-0.05	-0.18	-0.25	-0.56	-0.19	-0.05	-0.22
1_16382108	1	16382108	16382287	CLCNKB	NA	NA	NA	NA	NA	NA	-0.14	0.04	NA	-0.46	NA	0.22	-0.05	-1.18	0.11	0.16	NA	NA	-0.18	-0.25	-0.56	NA	-0.05	-0.22
1_16383279	1	16383279	16383439	CLCNKB	NA	NA	NA	NA	NA	NA	NA	NA	NA	NA	NA	NA	NA	NA	0.11	NA	NA	NA	NA	NA	NA	NA	NA	NA
1_16383649	1	16383649	16383776	CLCNKB	NA	NA	NA	NA	NA	NA	NA	NA	NA	NA	NA	NA	NA	NA	NA	NA	NA	NA	NA	NA	NA	-0.19	NA	NA
1_16385871	1	16385871	16386001	FAM131C	NA	NA	NA	NA	NA	NA	-0.14	0.04	NA	-0.46	NA	NA	NA	NA	0.11	NA	NA	NA	NA	-0.25	NA	NA	-0.05	-0.22
1_16451508	1	16451508	16451820	EPHA2	-0.45	-0.12	-0.28	0.14	-0.08	-0.05	-0.14	0.04	-0.37	-0.46	-0.07	0.22	-0.05	-0.66	0.11	0.16	-0.23	-0.05	-0.18	-0.25	-0.56	-0.19	-0.05	-0.22
1_16455909	1	16455909	16456096	EPHA2	-0.45	-0.12	-0.28	0.14	-0.08	-0.05	-0.14	0.04	-0.37	-0.46	-0.07	0.22	-0.05	-0.66	0.11	0.16	-0.23	-0.05	-0.18	-0.25	-0.56	-0.19	-0.05	-0.22
1_16456656	1	16456656	16457012	EPHA2	-0.45	NA	NA	0.14	-0.08	NA	-0.14	0.04	NA	-0.46	NA	0.22	-0.05	-0.66	0.11	0.16	-0.23	-0.05	-0.18	-0.25	-0.56	-0.19	-0.05	-0.22
1_16458070	1	16458070	16458423	EPHA2	-0.45	-0.12	-0.28	0.14	-0.08	-0.05	-0.14	0.04	-0.37	-0.46	-0.07	0.22	-0.05	-0.66	0.11	0.16	-0.23	-0.05	-0.18	-0.25	-0.56	-0.19	-0.05	-0.22
1_16458472	1	16458472	16458970	EPHA2	-0.45	-0.12	-0.28	0.14	-0.08	-0.05	-0.14	0.04	-0.37	-0.46	-0.07	0.22	-0.05	-0.66	0.11	0.16	-0.23	-0.05	-0.18	-0.25	-0.56	-0.19	-0.05	-0.22
1_16459664	1	16459664	16460114	EPHA2	-0.45	-0.12	-0.28	0.14	-0.08	-0.05	-0.14	0.04	-0.37	-0.46	-0.07	0.22	-0.05	-0.66	0.11	0.16	-0.23	-0.05	-0.18	-0.25	-0.56	-0.19	-0.05	-0.22
1_16460339	1	16460339	16460521	EPHA2	-0.45	NA	NA	0.14	NA	NA	-0.14	0.04	NA	NA	NA	0.22	-0.05	-0.66	0.11	0.16	NA	-0.05	-0.18	-0.25	-0.56	NA	-0.05	-0.22
1_16460883	1	16460883	16461090	EPHA2	-0.45	-0.12	-0.28	0.14	-0.08	-0.05	-0.14	0.04	NA	-0.46	-0.07	0.22	-0.05	-0.66	0.11	0.16	NA	-0.05	-0.18	-0.25	-0.56	-0.19	-0.05	-0.22
1_16461444	1	16461444	16461564	EPHA2	-0.45	-0.12	NA	0.14	-0.08	-0.05	-0.14	0.04	NA	-0.46	-0.07	0.22	-0.05	-0.66	0.11	0.16	-0.23	-0.05	-0.18	-0.25	-0.56	-0.19	-0.05	-0.22
1_16461567	1	16461567	16461693	EPHA2	-0.45	NA	NA	0.14	NA	NA	-0.14	NA	NA	NA	NA	NA	-0.05	NA	0.11	0.16	NA	NA	-0.18	-0.25	-0.56	NA	-0.05	-0.22
1_16462050	1	16462050	16462327	EPHA2	-0.45	NA	NA	0.14	-0.08	NA	-0.14	0.04	NA	NA	-0.07	0.22	-0.05	-0.66	0.11	0.16	NA	-0.05	-0.18	-0.25	-0.56	NA	-0.05	-0.22
1_16464186	1	16464186	16465005	EPHA2	-0.45	-0.12	-0.28	0.14	-0.08	-0.05	-0.14	0.04	-0.37	-0.46	-0.07	0.22	-0.05	-0.66	0.11	0.16	-0.23	-0.05	-0.18	-0.25	-0.56	-0.19	-0.05	-0.22
1_16474857	1	16474857	16475571	EPHA2	-0.45	-0.12	-0.28	0.14	-0.08	-0.05	-0.14	0.04	-0.37	-0.46	-0.07	0.22	-0.05	-0.66	0.11	0.16	-0.23	-0.05	-0.18	-0.25	-0.56	-0.19	-0.05	-0.22
1_16482498	1	16482498	16482619	EPHA2	NA	NA	NA	NA	NA	NA	-0.14	NA	NA	NA	NA	NA	-0.05	NA	0.11	NA	NA	NA	-0.18	-0.25	NA	NA	-0.05	-0.22
1_16525611	1	16525611	16525783	ARHGEF19	NA	NA	NA	NA	NA	NA	-0.14	NA	NA	NA	NA	NA	NA	NA	NA	NA	NA	NA	NA	NA	NA	NA	NA	NA
1_16528269	1	16528269	16528452	ARHGEF19	NA	NA	NA	NA	NA	NA	-0.14	NA	NA	NA	NA	NA	NA	NA	NA	NA	NA	NA	-0.18	NA	NA	NA	-0.05	-0.22
1_16528860	1	16528860	16529077	ARHGEF19	NA	NA	NA	NA	NA	NA	NA	NA	NA	NA	NA	NA	NA	NA	NA	NA	NA	NA	-0.18	NA	-0.56	NA	NA	NA
1_16531522	1	16531522	16531690	ARHGEF19	-0.45	-0.12	-0.28	0.14	-0.08	-0.05	-0.14	0.04	-0.37	-0.46	-0.07	0.22	-0.05	-0.66	0.11	0.16	-0.23	-0.05	-0.18	-0.25	-0.56	-0.19	-0.05	-0.22
1_16531841	1	16531841	16532221	ARHGEF19	-0.45	-0.12	-0.28	0.14	-0.08	-0.05	-0.14	0.04	-0.37	-0.46	-0.07	0.22	-0.05	-0.66	0.11	0.16	-0.23	-0.05	-0.18	-0.25	-0.56	-0.19	-0.05	-0.22
1_16532433	1	16532433	16533049	ARHGEF19	-0.45	-0.12	-0.28	0.14	-0.08	-0.05	-0.14	0.04	-0.37	-0.46	-0.07	0.22	-0.05	-0.66	0.11	0.16	-0.23	-0.05	-0.18	-0.25	-0.56	-0.19	-0.05	-0.22
1_16533439	1	16533439	16533719	ARHGEF19	NA	NA	NA	NA	NA	NA	-0.14	NA	NA	NA	NA	NA	-0.05	NA	0.11	NA	NA	NA	-0.18	-0.25	-0.56	NA	-0.05	-0.22
1_16534005	1	16534005	16534294	ARHGEF19	-0.45	-0.12	-0.28	0.14	-0.08	-0.05	-0.14	0.04	-0.37	-0.46	-0.07	0.22	-0.05	-0.66	0.11	0.16	-0.23	-0.05	-0.18	-0.25	-0.56	-0.19	-0.05	-0.22
1_16534486	1	16534486	16534748	ARHGEF19	NA	NA	NA	NA	NA	NA	-0.14	NA	NA	NA	NA	NA	NA	NA	NA	NA	NA	NA	-0.18	-0.25	-0.56	NA	-0.05	-0.22
1_16535118	1	16535118	16535611	ARHGEF19	-0.45	-0.12	-0.28	0.14	-0.08	-0.05	-0.14	0.04	-0.37	-0.46	-0.07	0.22	-0.05	-0.66	0.11	0.16	-0.23	-0.05	-0.18	-0.25	-0.56	-0.19	-0.05	-0.22
1_16542401	1	16542401	16542604	NA	-0.45	NA	NA	0.14	NA	-0.05	-0.14	0.04	NA	-0.46	NA	0.22	-0.05	-0.66	0.11	0.16	NA	-0.05	-0.18	-0.25	-0.56	NA	-0.05	-0.22
1_16542987	1	16542987	16543194	NA	NA	NA	NA	NA	NA	NA	-0.14	NA	NA	NA	NA	NA	-0.05	-0.66	0.11	0.16	NA	NA	-0.18	-0.25	-0.56	NA	-0.05	-0.22
1_16555334	1	16555334	16555463	NA	-0.45	-0.12	-0.28	0.14	-0.08	-0.05	-0.14	0.04	-0.37	-0.46	-0.07	0.22	-0.05	-0.66	0.11	0.16	-0.23	-0.05	-0.18	-0.25	-0.56	-0.19	-0.05	-0.22
1_16558515	1	16558515	16558818	RSG1	-0.45	-0.12	-0.28	0.14	-0.08	-0.05	-0.14	0.04	NA	-0.46	-0.07	0.22	-0.05	-0.66	0.11	0.16	-0.23	-0.05	-0.18	-0.25	-0.56	-0.19	-0.05	-0.22
1_16558988	1	16558988	16559214	RSG1	NA	NA	NA	NA	NA	NA	NA	NA	NA	NA	NA	NA	NA	NA	NA	NA	NA	NA	NA	NA	NA	NA	-0.05	NA
1_16559331	1	16559331	16559512	RSG1	NA	NA	NA	NA	NA	NA	NA	NA	NA	-0.46	NA	NA	NA	NA	NA	NA	NA	NA	NA	-0.25	NA	NA	-0.05	NA
1_16560108	1	16560108	16560229	RSG1	-0.45	-0.12	-0.28	0.14	NA	-0.05	NA	0.04	-0.37	-0.46	-0.07	NA	-0.05	-0.66	0.11	0.16	-0.23	NA	-0.18	-0.25	-0.56	-0.19	-0.05	NA
1_16563054	1	16563054	16563238	RSG1	NA	NA	NA	NA	NA	NA	-0.14	NA	NA	NA	NA	NA	NA	NA	0.11	NA	NA	NA	-0.18	NA	-0.56	NA	-0.05	-0.22
1_16577178	1	16577178	16578037	FBXO42	-0.45	-0.12	-0.28	0.14	-0.08	-0.05	-0.14	0.04	-0.37	-0.46	-0.07	0.22	-0.05	-0.66	0.11	0.16	-0.23	-0.05	-0.18	-0.25	-0.56	-0.19	-0.05	-0.22
1_16578038	1	16578038	16578329	FBXO42	-0.45	-0.12	-0.28	0.14	-0.08	-0.05	-0.14	0.04	-0.37	-0.46	-0.07	0.22	-0.05	-0.66	0.11	0.16	-0.23	-0.05	-0.18	-0.25	-0.56	-0.19	-0.05	-0.22
1_16579483	1	16579483	16579694	FBXO42	-0.45	NA	-0.28	0.14	-0.08	-0.05	-0.14	0.04	-0.37	-0.46	-0.07	0.22	-0.05	-0.66	0.11	0.16	-0.23	-0.05	-0.18	-0.25	-0.56	-0.19	-0.05	-0.22
1_16580019	1	16580019	16580139	FBXO42	NA	NA	NA	NA	NA	NA	NA	NA	NA	NA	NA	NA	NA	NA	NA	NA	NA	NA	NA	NA	NA	NA	-0.05	NA
1_16582158	1	16582158	16582395	FBXO42	-0.45	NA	NA	0.14	-0.08	NA	-0.14	0.04	NA	-0.46	NA	0.22	-0.05	-0.66	0.11	0.16	-0.23	-0.05	-0.18	-0.25	-0.56	-0.19	-0.05	-0.22
1_16621200	1	16621200	16621422	FBXO42	-0.45	NA	NA	NA	NA	NA	-0.14	NA	NA	NA	NA	NA	-0.05	-0.66	0.11	0.16	-0.23	NA	-0.18	-0.25	NA	-0.19	-0.05	-0.22
1_16632207	1	16632207	16632398	FBXO42	NA	NA	NA	NA	NA	NA	-0.14	NA	NA	-0.46	NA	NA	NA	NA	NA	NA	NA	NA	NA	-0.25	NA	NA	-0.05	NA
1_16641643	1	16641643	16641969	FBXO42	-0.45	NA	NA	0.14	-0.08	NA	-0.14	0.04	NA	-0.46	NA	0.22	-0.05	-0.66	0.11	0.16	-0.23	-0.05	-0.18	-0.25	-0.56	-0.19	-0.05	-0.22
1_16713639	1	16713639	16713875	SZRD1	NA	NA	NA	NA	NA	NA	NA	NA	NA	NA	NA	NA	NA	NA	0.11	NA	NA	NA	NA	NA	NA	NA	NA	NA
1_16714047	1	16714047	16714226	SZRD1	-0.45	NA	NA	0.14	NA	NA	-0.14	NA	NA	-0.46	NA	NA	-0.05	NA	0.11	NA	-0.23	NA	-0.18	-0.25	-0.56	-0.19	-0.05	-0.22
1_16719684	1	16719684	16719804	SZRD1	-0.45	NA	-0.28	0.14	-0.08	NA	-0.14	0.04	NA	NA	NA	0.22	-0.05	-0.66	0.11	0.16	NA	-0.05	-0.18	-0.25	-0.56	-0.19	-0.05	-0.22
1_16719809	1	16719809	16719987	SZRD1	-0.45	NA	-0.28	0.14	-0.08	NA	-0.14	0.04	NA	NA	-0.07	0.22	-0.05	-0.66	0.11	0.16	-0.23	-0.05	-0.18	-0.25	-0.56	-0.19	-0.05	-0.22
1_16721606	1	16721606	16721771	SZRD1	-0.45	NA	NA	0.14	NA	NA	-0.14	0.04	NA	-0.46	-0.07	0.22	-0.05	-0.66	0.11	0.16	-0.23	-0.05	-0.18	-0.25	-0.56	-0.19	-0.05	-0.22
1_16725067	1	16725067	16725412	SPATA21	-0.45	-0.12	-0.28	0.14	-0.08	-0.05	-0.14	0.04	-0.37	-0.46	-0.07	0.22	-0.05	-0.66	0.11	0.16	-0.23	-0.05	-0.18	-0.25	-0.56	-0.19	-0.05	-0.22
1_16725677	1	16725677	16726057	SPATA21	-0.45	-0.12	-0.28	0.14	-0.08	-0.05	-0.14	0.04	-0.37	-0.46	-0.07	0.22	-0.05	-0.66	0.11	0.16	-0.23	-0.05	-0.18	-0.25	-0.56	-0.19	-0.05	-0.22
1_16727049	1	16727049	16727540	SPATA21	-0.45	-0.12	-0.28	0.14	-0.08	-0.05	-0.14	0.04	-0.37	-0.46	-0.07	0.22	-0.05	-0.66	0.11	0.16	-0.23	-0.05	-0.18	-0.25	-0.56	-0.19	-0.05	-0.22
1_16730134	1	16730134	16730682	SPATA21	-0.45	-0.12	-0.28	0.14	-0.08	-0.05	-0.14	0.04	-0.37	-0.46	-0.07	0.22	-0.05	-0.66	0.11	0.16	-0.23	-0.05	-0.18	-0.25	-0.56	-0.19	-0.05	-0.22
1_16731308	1	16731308	16731652	SPATA21	-0.45	-0.12	-0.28	0.14	-0.08	-0.05	-0.14	0.04	-0.37	-0.46	-0.07	0.22	-0.05	-0.66	0.11	0.16	-0.23	-0.05	-0.18	-0.25	-0.56	-0.19	-0.05	-0.22
1_16735547	1	16735547	16735733	SPATA21	-0.45	-0.12	-0.28	0.14	-0.08	-0.05	-0.14	0.04	NA	-0.46	-0.07	0.22	-0.05	-0.66	0.11	0.16	-0.23	-0.05	-0.18	-0.25	-0.56	-0.19	-0.05	-0.22
1_16736042	1	16736042	16736598	SPATA21	-0.45	-0.12	-0.28	0.14	-0.08	-0.05	-0.14	0.04	-0.37	-0.46	-0.07	0.22	-0.05	-0.66	0.11	0.16	-0.23	-0.05	-0.18	-0.25	-0.56	-0.19	-0.05	-0.22
1_16747885	1	16747885	16748076	SPATA21	-0.45	NA	NA	0.14	-0.08	-0.05	-0.14	0.04	NA	NA	NA	0.22	-0.05	-0.66	0.11	0.16	-0.23	-0.05	-0.18	-0.25	-0.56	NA	-0.05	-0.22
1_16748304	1	16748304	16748507	SPATA21	NA	NA	NA	NA	NA	NA	-0.14	NA	NA	-0.46	NA	NA	NA	NA	0.11	NA	-0.23	NA	-0.18	-0.25	-0.56	NA	-0.05	-0.22
1_16754387	1	16754387	16754574	SPATA21	-0.45	-0.12	-0.28	0.14	-0.08	-0.05	-0.14	0.04	-0.37	-0.46	-0.07	0.22	-0.05	-0.66	0.11	0.16	-0.23	-0.05	-0.18	-0.25	-0.56	-0.19	-0.05	-0.22
1_16757750	1	16757750	16757941	SPATA21	-0.45	NA	NA	0.14	-0.08	NA	-0.14	0.04	NA	NA	NA	0.22	-0.05	-0.66	0.11	0.16	NA	-0.05	-0.18	-0.25	-0.56	-0.19	-0.05	-0.22
1_16767203	1	16767203	16767394	NECAP2	NA	NA	NA	NA	NA	NA	NA	NA	NA	NA	NA	NA	NA	NA	0.11	NA	NA	NA	NA	NA	NA	NA	-0.05	NA
1_16774348	1	16774348	16774622	NECAP2	-0.45	-0.12	-0.28	0.14	-0.08	-0.05	-0.14	0.04	-0.37	-0.46	-0.07	0.22	-0.05	-0.66	0.11	0.16	-0.23	-0.05	-0.18	-0.25	-0.56	-0.19	-0.05	-0.22
1_16776542	1	16776542	16776664	NECAP2	NA	NA	NA	NA	NA	NA	NA	NA	NA	NA	NA	NA	NA	NA	NA	NA	NA	NA	-0.18	NA	NA	NA	NA	-0.22
1_16782193	1	16782193	16782392	NECAP2	NA	NA	NA	NA	NA	NA	NA	NA	NA	NA	NA	NA	NA	NA	NA	NA	NA	NA	NA	NA	NA	NA	-0.05	NA
1_16785250	1	16785250	16785370	NECAP2	NA	NA	NA	NA	NA	NA	-0.14	NA	NA	NA	NA	NA	NA	NA	NA	NA	NA	NA	NA	NA	NA	NA	NA	NA
1_16785374	1	16785374	16785494	NECAP2	NA	NA	NA	NA	NA	NA	-0.14	NA	NA	NA	NA	NA	-0.05	NA	0.11	NA	NA	NA	-0.18	NA	NA	NA	-0.05	NA
1_16862369	1	16862369	16862650	NA	NA	NA	NA	NA	NA	NA	NA	NA	NA	NA	-0.07	NA	NA	NA	NA	NA	NA	NA	NA	NA	NA	NA	NA	NA
1_16863233	1	16863233	16863411	NA	-0.45	-0.12	NA	0.14	-0.08	-0.05	-0.14	0.04	NA	-0.46	-0.07	0.22	-0.05	-0.66	0.11	0.16	-0.23	-0.05	-0.18	-0.25	-0.56	-0.19	-0.05	-0.22
1_16892807	1	16892807	16893047	NBPF1	NA	NA	NA	0.14	-0.08	NA	-0.14	0.04	-0.37	-0.46	-0.07	0.22	-0.05	-0.66	0.11	0.16	-0.23	-0.05	NA	NA	NA	-0.19	NA	NA
1_16969284	1	16969284	16969373	CROCCP2	-0.45	NA	NA	0.14	NA	NA	-0.14	NA	NA	NA	NA	0.22	-0.05	NA	0.11	NA	NA	NA	-0.18	-0.25	-0.56	NA	-0.05	-0.22
1_16973197	1	16973197	16973287	MST1P2	NA	NA	NA	NA	NA	NA	NA	NA	NA	NA	NA	NA	NA	NA	NA	NA	NA	NA	NA	-0.25	NA	NA	-0.05	-0.22
1_16973327	1	16973327	16973695	MST1P2	-0.45	NA	NA	0.14	-0.08	-0.05	-0.14	0.04	-0.37	-0.46	-0.07	NA	-0.05	-0.66	0.11	0.16	-0.23	-0.05	-0.18	-0.25	NA	-0.19	NA	-0.22
1_16973833	1	16973833	16973982	MST1P2	NA	NA	NA	NA	NA	NA	NA	NA	NA	NA	NA	NA	NA	NA	NA	NA	NA	NA	NA	NA	-0.56	NA	-0.05	-0.22
1_16974330	1	16974330	16974434	MST1P2	NA	NA	NA	0.14	NA	NA	-0.14	NA	NA	NA	NA	NA	-0.05	NA	NA	NA	NA	NA	-0.18	-0.25	-0.56	NA	-0.05	-0.22
1_16974461	1	16974461	16974551	MST1P2	NA	NA	NA	NA	NA	NA	NA	NA	NA	NA	NA	NA	NA	NA	NA	NA	NA	NA	NA	NA	NA	NA	NA	-0.22
1_16974586	1	16974586	16974846	MST1P2	-0.45	NA	NA	NA	NA	NA	-0.14	NA	NA	-0.46	NA	0.22	-0.05	NA	NA	NA	-0.23	NA	NA	-0.25	-0.56	NA	-0.05	-0.22
1_16975023	1	16975023	16975211	MST1P2	NA	NA	NA	NA	NA	NA	NA	NA	NA	NA	NA	NA	NA	NA	NA	0.16	NA	NA	-0.18	NA	NA	NA	NA	NA
1_16975752	1	16975752	16975868	MST1P2	-0.45	-0.12	-0.28	0.14	-0.08	NA	-0.14	0.04	NA	-0.46	NA	NA	-0.05	-0.66	0.11	NA	NA	-0.05	-0.18	-0.25	NA	-0.19	-0.05	NA
1_16975913	1	16975913	16976005	MST1P2	-0.45	NA	NA	NA	NA	NA	NA	NA	NA	NA	NA	0.22	NA	NA	NA	NA	NA	NA	NA	NA	-0.56	NA	NA	-0.22
1_16976012	1	16976012	16976127	MST1P2	-0.45	-0.12	NA	0.14	-0.08	-0.05	-0.14	NA	NA	NA	NA	0.22	-0.05	NA	0.11	NA	-0.23	-0.05	-0.18	-0.25	-0.56	NA	-0.05	-0.22
1_16976207	1	16976207	16976400	MST1P2	NA	NA	-0.28	0.14	NA	NA	-0.14	0.04	-0.37	-0.46	-0.07	NA	-0.05	-0.66	0.11	0.16	-0.23	-0.05	-0.18	-0.25	NA	-0.19	-0.05	-0.22
1_16976597	1	16976597	16976713	MST1P2	-0.45	-0.12	NA	0.14	-0.08	-0.05	-0.14	0.04	NA	NA	NA	0.22	-0.05	-0.66	NA	NA	-0.23	-0.05	-0.18	-0.25	-0.56	-0.19	-0.05	-0.22
1_16999693	1	16999693	16999808	NA	-0.45	NA	NA	0.14	-0.08	-0.05	-0.14	0.04	NA	-0.46	NA	0.22	-0.05	-0.66	0.11	0.16	-0.23	-0.05	-0.18	-0.25	-0.56	-0.19	-0.05	-0.22
1_17017581	1	17017581	17017709	NA	-0.45	NA	NA	0.14	-0.08	NA	NA	NA	-0.37	-0.46	-0.07	NA	-0.05	NA	0.11	0.16	-0.23	NA	NA	NA	NA	-0.19	NA	NA
1_17022912	1	17022912	17023057	ESPNP	-0.45	-0.12	-0.28	0.14	-0.08	-0.05	-0.14	0.04	-0.37	-0.46	-0.07	0.22	-0.05	-0.66	0.11	0.16	-0.23	NA	NA	-0.25	-0.56	-0.19	-0.05	-0.22
1_17023068	1	17023068	17023422	ESPNP	-0.45	-0.12	-0.28	0.14	-0.08	-0.05	-0.14	0.04	-0.37	-0.46	-0.07	0.22	-0.05	-0.66	0.11	0.16	-0.23	-0.05	-0.18	-0.25	-0.56	-0.19	-0.05	-0.22
1_17025793	1	17025793	17025913	ESPNP	NA	NA	NA	NA	NA	NA	NA	NA	NA	NA	NA	NA	NA	NA	NA	NA	NA	NA	-0.18	NA	NA	NA	NA	NA
1_17025997	1	17025997	17026120	ESPNP	NA	NA	NA	NA	NA	NA	-0.14	NA	NA	NA	NA	NA	NA	NA	NA	NA	NA	NA	-0.18	NA	-0.56	NA	-0.05	-0.22
1_17026328	1	17026328	17026533	ESPNP	NA	NA	NA	NA	NA	NA	-0.14	NA	NA	NA	NA	NA	NA	NA	NA	NA	NA	NA	-0.18	NA	NA	NA	-0.05	-0.22
1_17029187	1	17029187	17029318	ESPNP	NA	NA	NA	0.14	NA	NA	-0.14	0.04	NA	NA	NA	NA	NA	-0.66	0.11	NA	-0.23	-0.05	-0.18	-0.25	NA	NA	-0.05	-0.22
1_17029393	1	17029393	17029493	ESPNP	NA	NA	NA	NA	NA	NA	NA	NA	NA	NA	NA	NA	NA	NA	NA	NA	NA	NA	-0.18	-0.25	NA	NA	NA	NA
1_17030520	1	17030520	17030650	ESPNP	-0.45	NA	NA	NA	NA	NA	-0.14	0.04	NA	-0.46	NA	0.22	-0.05	-0.66	0.11	0.16	-0.23	-0.05	-0.18	-0.25	-0.56	-0.19	-0.05	-0.22
1_17033734	1	17033734	17033824	ESPNP	NA	NA	NA	NA	NA	NA	-0.14	NA	NA	NA	NA	NA	NA	NA	NA	NA	NA	NA	-0.18	NA	NA	NA	NA	-0.22
1_17033827	1	17033827	17034123	ESPNP	-0.45	NA	NA	0.14	NA	-0.05	-0.14	0.04	-0.37	NA	NA	0.22	NA	-0.66	0.11	0.16	NA	-0.05	-0.18	-0.25	-0.56	NA	-0.05	-0.22
1_17034431	1	17034431	17034599	ESPNP	NA	NA	NA	NA	NA	NA	-0.14	NA	NA	NA	NA	NA	NA	NA	NA	NA	NA	NA	-0.18	-0.25	-0.56	NA	-0.05	-0.22
1_17046430	1	17046430	17046605	ESPNP	-0.45	-0.12	-0.28	0.14	-0.08	-0.05	-0.14	0.04	-0.37	-0.46	-0.07	0.22	-0.05	-0.66	0.11	0.16	-0.23	-0.05	-0.18	-0.25	-0.56	-0.19	-0.05	-0.22
1_17060645	1	17060645	17060760	NA	-0.45	NA	NA	0.14	-0.08	-0.05	-0.14	0.04	NA	-0.46	NA	0.22	-0.05	-0.66	0.11	0.16	-0.23	-0.05	-0.18	-0.25	-0.56	-0.19	-0.05	-0.22
1_17084057	1	17084057	17084314	MST1L	NA	NA	NA	NA	NA	NA	NA	NA	NA	-0.46	NA	NA	NA	NA	NA	NA	NA	NA	NA	NA	NA	NA	NA	NA
1_17084329	1	17084329	17084543	MST1L	-0.45	-0.12	-0.28	0.14	-0.08	-0.05	-0.14	0.04	-0.37	-0.46	-0.07	0.22	-0.05	-0.66	0.11	0.16	-0.23	-0.05	-0.18	-0.25	-0.56	-0.19	-0.05	-0.22
1_17084589	1	17084589	17084704	MST1L	NA	NA	NA	0.14	-0.08	NA	-0.14	0.04	NA	-0.46	NA	NA	NA	NA	0.11	NA	NA	NA	NA	-0.25	NA	-0.19	-0.05	NA
1_17084938	1	17084938	17085085	MST1L	-0.45	NA	-0.28	0.14	-0.08	-0.05	-0.14	0.04	NA	NA	NA	NA	-0.05	-0.66	0.11	0.16	NA	-0.05	-0.18	-0.25	-0.56	-0.19	-0.05	-0.22
1_17085090	1	17085090	17085465	MST1L	-0.45	-0.12	-0.28	0.14	-0.08	-0.05	-0.14	0.04	-0.37	-0.46	-0.07	0.22	-0.05	-0.66	0.11	0.16	-0.23	-0.05	-0.18	-0.25	-0.56	-0.19	-0.05	-0.22
1_17085545	1	17085545	17086116	MST1L	-0.45	-0.12	-0.28	0.14	-0.08	-0.05	-0.14	0.04	-0.37	-0.46	-0.07	0.22	-0.05	-0.66	0.11	0.16	-0.23	-0.05	-0.18	-0.25	-0.56	-0.19	-0.05	-0.22
1_17086793	1	17086793	17087132	MST1L	-0.45	-0.12	-0.28	0.14	-0.08	NA	-0.14	0.04	-0.37	-0.46	-0.07	0.22	-0.05	-0.66	0.11	0.16	-0.23	-0.05	-0.18	-0.25	-0.56	-0.19	-0.05	-0.22
1_17087172	1	17087172	17087433	MST1L	-0.45	-0.12	-0.28	0.14	-0.08	-0.05	-0.14	0.04	-0.37	-0.46	-0.07	0.22	-0.05	-0.66	0.11	0.16	-0.23	-0.05	-0.18	-0.25	-0.56	-0.19	-0.05	-0.22
1_17087485	1	17087485	17087595	MST1L	-0.45	NA	NA	0.14	NA	-0.05	-0.14	NA	NA	NA	NA	0.22	NA	NA	0.11	NA	NA	NA	-0.18	-0.25	-0.56	NA	-0.05	-0.22
1_17197511	1	17197511	17197688	CROCC	-0.45	-0.12	NA	0.14	NA	NA	-0.14	0.04	-0.37	-0.46	-0.07	0.22	-0.05	-0.66	0.11	0.16	-0.23	-0.05	-0.18	-0.25	-0.56	-0.19	-0.05	-0.22
1_17198272	1	17198272	17198553	CROCC	-0.45	-0.12	NA	0.14	-0.08	-0.05	-0.14	0.04	NA	-0.46	-0.8	0.22	-0.05	-0.66	0.11	0.16	-0.23	-0.05	-0.18	-0.25	-0.56	-0.19	-0.05	-0.22
1_17248472	1	17248472	17248665	CROCC	NA	NA	NA	0.14	NA	NA	-0.14	0.04	NA	-0.46	NA	NA	NA	-0.66	0.11	0.16	NA	-0.05	-0.18	-0.25	-0.56	NA	-0.05	-0.22
1_17249122	1	17249122	17249242	CROCC	NA	NA	NA	NA	-0.08	-0.05	NA	NA	-0.37	-0.46	-0.8	0.22	-0.05	NA	0.11	NA	-0.23	-0.05	NA	NA	-0.56	-0.19	NA	NA
1_17249244	1	17249244	17249364	CROCC	-0.45	NA	NA	0.14	-0.08	NA	-0.14	0.04	-0.37	-0.46	-0.1	0.22	-0.05	-0.66	0.11	NA	NA	-0.05	NA	-0.25	-0.56	-0.19	NA	-0.22
1_17250836	1	17250836	17251055	CROCC	NA	NA	NA	NA	NA	NA	NA	NA	NA	NA	NA	NA	NA	NA	0.11	NA	NA	NA	-0.18	-0.25	NA	NA	-0.05	NA
1_17257861	1	17257861	17257991	CROCC	NA	NA	NA	NA	NA	NA	NA	NA	NA	NA	NA	NA	NA	NA	0.11	0.16	NA	NA	-0.18	-0.25	NA	NA	-0.05	-0.22
1_17263034	1	17263034	17263164	CROCC	NA	NA	NA	NA	NA	NA	NA	NA	NA	NA	NA	NA	NA	NA	NA	NA	NA	NA	-0.18	NA	NA	NA	-0.05	NA
1_17265331	1	17265331	17265456	CROCC	NA	NA	NA	NA	NA	NA	NA	NA	NA	NA	NA	NA	NA	NA	NA	NA	NA	NA	-0.18	NA	NA	NA	-0.05	-0.22
1_17272654	1	17272654	17272784	CROCC	NA	NA	NA	NA	NA	NA	-0.14	0.04	NA	NA	NA	NA	NA	NA	0.11	0.16	NA	NA	-0.18	-0.25	NA	NA	-0.05	-0.22
1_17282504	1	17282504	17282733	CROCC	NA	NA	NA	0.14	NA	NA	-0.14	NA	NA	NA	NA	NA	-0.05	-0.66	0.11	0.16	NA	NA	-0.18	-0.25	-0.56	NA	-0.05	-0.22
1_17292245	1	17292245	17292668	CROCC	-0.45	-0.12	-0.28	0.14	-0.08	-0.05	-0.14	0.04	-0.37	-0.46	-0.1	0.22	-0.05	-0.66	0.11	0.16	-0.23	-0.05	-0.18	-0.25	-0.56	-0.19	-0.05	-0.22
1_17295480	1	17295480	17295766	CROCC	NA	NA	NA	NA	NA	NA	NA	NA	NA	NA	NA	NA	NA	NA	NA	NA	NA	NA	-0.18	-0.25	-0.56	-0.19	-0.05	-0.22
1_17296688	1	17296688	17296898	CROCC	NA	NA	NA	NA	NA	NA	-0.14	NA	NA	NA	NA	0.22	NA	NA	0.11	NA	NA	NA	-0.18	-0.25	-0.56	NA	-0.05	-0.22
1_17298749	1	17298749	17298951	CROCC	-0.45	-0.12	NA	0.14	-0.08	-0.05	-0.14	0.04	NA	-0.46	-0.1	0.22	-0.05	-0.66	0.11	0.16	-0.23	-0.05	-0.18	-0.25	-0.56	-0.19	-0.05	-0.22
1_17302073	1	17302073	17302253	MFAP2	-0.45	NA	NA	0.14	-0.08	NA	-0.14	0.04	NA	NA	-0.1	0.22	-0.05	-0.66	0.11	0.16	NA	-0.05	-0.18	-0.25	-0.56	NA	-0.05	-0.22
1_17302935	1	17302935	17303110	MFAP2	-0.45	NA	NA	0.14	NA	NA	-0.14	0.04	NA	NA	NA	0.22	-0.05	-0.66	0.11	NA	NA	-0.05	-0.18	-0.25	-0.56	NA	-0.05	-0.22
1_17303227	1	17303227	17303463	MFAP2	NA	NA	NA	NA	NA	NA	NA	NA	NA	NA	NA	NA	NA	NA	NA	NA	NA	NA	-0.18	-0.25	NA	NA	NA	-0.22
1_17303514	1	17303514	17303718	MFAP2	-0.45	NA	NA	0.14	-0.08	-0.05	-0.14	0.04	NA	-0.46	NA	0.22	-0.05	-0.66	0.11	0.16	-0.23	-0.05	-0.18	-0.25	-0.56	NA	-0.05	-0.22
1_17304624	1	17304624	17304812	MFAP2	NA	NA	NA	NA	NA	NA	NA	NA	NA	NA	NA	NA	NA	NA	NA	NA	NA	NA	NA	-0.25	-0.56	NA	NA	NA
1_17312385	1	17312385	17312738	ATP13A2	-0.45	-0.12	-0.28	0.14	-0.08	-0.05	-0.14	0.04	-0.37	-0.46	-0.1	0.22	-0.05	-0.66	0.11	0.16	-0.23	-0.05	-0.18	-0.25	-0.56	-0.19	-0.05	-0.22
1_17312742	1	17312742	17313080	ATP13A2	-0.45	-0.12	-0.28	0.14	-0.08	-0.05	-0.14	0.04	-0.37	-0.46	-0.1	0.22	-0.05	-0.66	0.11	0.16	-0.23	-0.05	-0.18	-0.25	-0.56	-0.19	-0.05	-0.22
1_17313113	1	17313113	17313806	ATP13A2	-0.45	-0.12	-0.28	0.14	-0.08	-0.05	-0.14	0.04	-0.37	-0.46	-0.1	0.22	-0.05	-0.66	0.11	0.16	-0.23	-0.05	-0.18	-0.25	-0.56	-0.19	-0.05	-0.22
1_17314593	1	17314593	17314758	ATP13A2	-0.45	-0.12	NA	0.14	-0.08	NA	-0.14	0.04	-0.37	-0.46	-0.1	0.22	-0.05	-0.66	0.11	0.16	-0.23	-0.05	-0.18	-0.25	-0.56	-0.19	-0.05	-0.22
1_17314763	1	17314763	17315051	ATP13A2	-0.45	-0.12	-0.28	0.14	-0.08	-0.05	-0.14	0.04	-0.37	-0.46	-0.1	0.22	-0.05	-0.66	0.11	0.16	-0.23	-0.05	-0.18	-0.25	-0.56	-0.19	-0.05	-0.22
1_17316108	1	17316108	17316850	ATP13A2	-0.45	-0.12	-0.28	0.14	-0.08	-0.05	-0.14	0.04	-0.37	-0.46	-0.1	0.22	-0.05	-0.66	0.11	0.16	-0.23	-0.05	-0.18	-0.25	-0.56	-0.19	-0.05	-0.22
1_17318199	1	17318199	17318391	ATP13A2	-0.45	NA	-0.28	0.14	-0.08	NA	-0.14	0.04	NA	-0.46	-0.1	0.22	-0.05	-0.66	0.11	0.16	-0.23	-0.05	-0.18	-0.25	-0.56	-0.19	-0.05	-0.22
1_17318500	1	17318500	17319159	ATP13A2	-0.45	-0.12	-0.28	0.14	-0.08	-0.05	-0.14	0.04	-0.37	-0.46	-0.1	0.22	-0.05	-0.66	0.11	0.16	-0.23	-0.05	-0.18	-0.25	-0.56	-0.19	-0.05	-0.22
1_17320099	1	17320099	17320224	ATP13A2	NA	NA	NA	NA	NA	NA	-0.14	NA	NA	NA	NA	NA	NA	NA	0.11	NA	NA	NA	-0.18	-0.25	-0.56	NA	-0.05	-0.22
1_17322368	1	17322368	17323115	ATP13A2	-0.45	-0.12	-0.28	0.14	-0.08	-0.05	-0.14	0.04	-0.37	-0.46	-0.1	0.22	-0.05	-0.66	0.11	0.16	-0.23	-0.05	-0.18	-0.25	-0.56	-0.19	-0.05	-0.22
1_17323453	1	17323453	17323752	ATP13A2	-0.45	NA	NA	0.14	NA	NA	-0.14	0.04	NA	-0.46	NA	0.22	-0.05	-0.66	0.11	0.16	-0.23	-0.05	-0.18	-0.25	-0.56	-0.19	-0.05	-0.22
1_17326422	1	17326422	17327039	ATP13A2	-0.45	-0.12	-0.28	0.14	-0.08	-0.05	-0.14	0.04	-0.37	-0.46	-0.1	0.22	-0.05	-0.66	0.11	0.16	-0.23	-0.05	-0.18	-0.25	-0.56	-0.19	-0.05	-0.22
1_17328392	1	17328392	17328872	ATP13A2	-0.45	-0.12	-0.28	0.14	-0.08	-0.05	-0.14	0.04	-0.37	-0.46	-0.1	0.22	-0.05	-0.66	0.11	0.16	-0.23	-0.05	-0.18	-0.25	-0.56	-0.19	-0.05	-0.22
1_17328900	1	17328900	17329025	ATP13A2	NA	NA	NA	NA	NA	NA	NA	NA	NA	NA	NA	NA	NA	NA	0.11	NA	NA	NA	NA	NA	NA	NA	NA	NA
1_17330748	1	17330748	17330939	ATP13A2	NA	NA	NA	NA	NA	NA	NA	NA	NA	NA	NA	NA	NA	NA	NA	NA	NA	NA	NA	NA	NA	NA	NA	-0.22
1_17331090	1	17331090	17331294	ATP13A2	-0.45	-0.12	-0.28	0.14	-0.08	-0.05	-0.14	0.04	-0.37	-0.46	-0.1	0.22	-0.05	-0.66	0.11	0.16	-0.23	-0.05	-0.18	-0.25	-0.56	-0.19	-0.05	-0.22
1_17331484	1	17331484	17331679	ATP13A2	-0.45	NA	NA	0.14	-0.08	NA	-0.14	0.04	NA	NA	NA	0.22	-0.05	-0.66	0.11	0.16	NA	-0.05	-0.18	-0.25	-0.56	-0.19	-0.05	-0.22
1_17331781	1	17331781	17331940	ATP13A2	-0.45	NA	NA	0.14	-0.08	NA	-0.14	0.04	NA	-0.46	NA	0.22	-0.05	-0.66	0.11	0.16	NA	-0.05	-0.18	-0.25	-0.56	NA	-0.05	-0.22
1_17331943	1	17331943	17332302	ATP13A2	-0.45	-0.12	-0.28	0.14	-0.08	-0.05	-0.14	0.04	-0.37	-0.46	-0.1	0.22	-0.05	-0.66	0.11	0.16	-0.23	-0.05	-0.18	-0.25	-0.56	-0.19	-0.05	-0.22
1_17345335	1	17345335	17345558	SDHB	-0.45	-0.12	-0.28	0.14	-0.08	-0.05	-0.14	0.04	-0.37	-0.46	-0.1	0.22	-0.05	-0.66	0.11	0.16	-0.23	-0.05	-0.18	-0.25	-0.56	-0.19	-0.05	-0.22
1_17349063	1	17349063	17349361	SDHB	-0.45	-0.12	-0.28	0.14	-0.08	-0.05	-0.14	0.04	-0.37	-0.46	-0.1	0.22	-0.05	-0.66	0.11	0.16	-0.23	-0.05	-0.18	-0.25	-0.56	-0.19	-0.05	-0.22
1_17350336	1	17350336	17350677	SDHB	-0.45	-0.12	-0.28	0.14	-0.08	-0.05	-0.14	0.04	-0.37	-0.46	-0.1	0.22	-0.05	-0.66	0.11	0.16	-0.23	-0.05	-0.18	-0.25	-0.56	-0.19	-0.05	-0.22
1_17354169	1	17354169	17354478	SDHB	-0.45	-0.12	-0.28	0.14	-0.08	-0.05	-0.14	0.04	-0.37	-0.46	-0.1	0.22	-0.05	-0.66	0.11	0.16	-0.23	-0.05	-0.18	-0.25	-0.56	-0.19	-0.05	-0.22
1_17355027	1	17355027	17355303	SDHB	-0.45	-0.12	-0.28	0.14	-0.08	-0.05	-0.14	0.04	-0.37	-0.46	-0.1	0.22	-0.05	-0.66	0.11	0.16	-0.23	-0.05	-0.18	-0.25	-0.56	-0.19	-0.05	-0.22
1_17359494	1	17359494	17359665	SDHB	NA	NA	NA	NA	NA	NA	-0.14	NA	NA	NA	NA	NA	NA	NA	NA	NA	NA	NA	NA	-0.25	NA	NA	NA	NA
1_17371233	1	17371233	17371431	SDHB	NA	NA	NA	NA	NA	NA	-0.14	NA	NA	-0.46	NA	NA	NA	NA	0.11	NA	NA	NA	NA	NA	NA	-0.19	NA	-0.22
1_17380321	1	17380321	17380523	SDHB	-0.45	NA	NA	0.14	NA	NA	-0.14	0.04	NA	NA	NA	NA	-0.05	-0.66	0.11	0.16	NA	NA	-0.18	-0.25	-0.56	NA	-0.05	-0.22
1_17395537	1	17395537	17395735	PADI2	-0.45	-0.12	-0.28	0.14	-0.08	-0.05	-0.14	0.04	-0.37	-0.46	-0.1	0.22	-0.05	-0.66	0.11	0.16	-0.23	-0.05	-0.18	-0.25	-0.56	-0.19	-0.05	-0.22
1_17396577	1	17396577	17396759	PADI2	-0.45	-0.12	NA	0.14	-0.08	-0.05	-0.14	0.04	-0.37	NA	-0.1	0.22	-0.05	-0.66	0.11	0.16	NA	-0.05	-0.18	-0.25	-0.56	-0.19	-0.05	-0.22
1_17401334	1	17401334	17401501	PADI2	NA	NA	NA	NA	NA	NA	-0.14	NA	NA	NA	NA	NA	NA	NA	NA	NA	NA	NA	NA	NA	NA	NA	-0.05	NA
1_17402123	1	17402123	17402243	PADI2	-0.45	NA	NA	0.14	NA	NA	-0.14	0.04	NA	NA	NA	NA	-0.05	NA	0.11	NA	NA	NA	-0.18	-0.25	-0.56	NA	-0.05	NA
1_17402248	1	17402248	17402368	PADI2	NA	NA	NA	NA	NA	NA	-0.14	NA	NA	NA	NA	NA	-0.05	-0.66	0.11	NA	NA	NA	-0.18	-0.25	-0.56	NA	-0.05	-0.22
1_17405748	1	17405748	17405945	PADI2	-0.45	NA	NA	NA	NA	NA	-0.14	0.04	NA	NA	NA	NA	-0.05	NA	0.11	NA	NA	NA	-0.18	-0.25	-0.56	NA	-0.05	NA
1_17411081	1	17411081	17411304	PADI2	NA	NA	NA	NA	NA	NA	-0.14	NA	NA	NA	NA	NA	NA	NA	0.11	NA	NA	NA	NA	NA	-0.56	NA	-0.05	-0.22
1_17413021	1	17413021	17413245	PADI2	-0.45	NA	NA	0.14	NA	NA	-0.14	0.04	NA	NA	-0.1	0.22	-0.05	-0.66	0.11	0.16	NA	-0.05	-0.18	-0.25	-0.56	NA	-0.05	-0.22
1_17418921	1	17418921	17419123	PADI2	NA	NA	NA	NA	NA	NA	-0.14	NA	NA	-0.46	NA	NA	-0.05	NA	0.11	NA	NA	NA	-0.18	-0.25	-0.56	-0.19	-0.05	-0.22
1_17420039	1	17420039	17420278	PADI2	-0.45	-0.12	-0.28	0.14	-0.08	-0.05	-0.14	0.04	-0.37	-0.46	-0.1	0.22	-0.05	-0.66	0.11	0.16	-0.23	-0.05	-0.18	-0.25	-0.56	-0.19	-0.05	-0.22
1_17422302	1	17422302	17422497	PADI2	-0.45	-0.12	-0.28	0.14	-0.08	-0.05	-0.14	0.04	-0.37	-0.46	-0.1	0.22	-0.05	-0.66	0.11	0.16	-0.23	-0.05	-0.18	-0.25	-0.56	-0.19	-0.05	-0.22
1_17431417	1	17431417	17431622	PADI2	NA	NA	NA	NA	NA	NA	-0.14	NA	NA	NA	NA	NA	NA	NA	NA	NA	NA	NA	NA	-0.25	-0.56	NA	NA	-0.22
1_17445681	1	17445681	17445873	PADI2	NA	NA	NA	NA	NA	NA	-0.14	NA	NA	NA	NA	NA	NA	NA	NA	NA	NA	NA	-0.18	NA	-0.56	NA	-0.05	NA
1_17531680	1	17531680	17531905	PADI1	NA	NA	NA	0.14	NA	NA	-0.14	NA	NA	-0.46	NA	NA	NA	NA	0.11	NA	-0.23	NA	-0.18	-0.25	-0.56	-0.19	-0.05	-0.22
1_17548832	1	17548832	17549019	PADI1	-0.45	NA	NA	0.14	-0.08	NA	-0.14	0.04	NA	NA	-0.1	0.22	-0.05	-0.66	0.11	0.16	NA	-0.05	-0.18	-0.25	-0.56	-0.19	-0.05	-0.22
1_17550102	1	17550102	17550307	PADI1	NA	NA	NA	NA	NA	NA	NA	NA	NA	NA	NA	NA	NA	NA	NA	NA	NA	NA	NA	NA	NA	NA	-0.05	-0.22
1_17550766	1	17550766	17550964	PADI1	-0.45	NA	NA	0.14	NA	NA	-0.14	0.04	NA	NA	NA	0.22	-0.05	-0.66	0.11	0.16	NA	-0.05	-0.18	-0.25	-0.56	NA	-0.05	-0.22
1_17552326	1	17552326	17552709	PADI1	-0.45	NA	NA	NA	-0.08	NA	-0.14	0.04	NA	-0.46	NA	NA	-0.05	-0.66	0.11	0.16	-0.23	NA	-0.18	-0.25	-0.56	-0.19	-0.05	-0.22
1_17555099	1	17555099	17555280	PADI1	NA	NA	NA	NA	NA	NA	NA	NA	NA	NA	NA	NA	NA	NA	NA	NA	NA	NA	NA	-0.25	NA	NA	NA	NA
1_17556518	1	17556518	17556691	PADI1	NA	NA	NA	NA	NA	NA	-0.14	0.04	NA	-0.46	NA	0.22	-0.05	NA	0.11	NA	NA	-0.05	-0.18	-0.25	-0.56	NA	-0.05	-0.22
1_17557075	1	17557075	17557264	PADI1	-0.45	NA	-0.28	0.14	-0.08	-0.05	-0.14	0.04	NA	-0.46	NA	0.22	-0.05	-0.66	0.11	0.16	-0.23	-0.05	-0.18	-0.25	-0.56	-0.19	-0.05	-0.22
1_17559226	1	17559226	17559433	PADI1	-0.45	NA	-0.28	0.14	-0.08	-0.05	-0.14	0.04	-0.37	-0.46	-0.1	0.22	-0.05	-0.66	0.11	0.16	-0.23	-0.05	-0.18	-0.25	-0.56	-0.19	-0.05	-0.22
1_17563863	1	17563863	17563983	PADI1	NA	NA	NA	NA	NA	NA	-0.14	NA	NA	NA	NA	NA	-0.05	NA	NA	NA	NA	NA	-0.18	-0.25	NA	NA	-0.05	-0.22
1_17565063	1	17565063	17565266	PADI1	NA	NA	NA	NA	NA	NA	NA	NA	NA	NA	NA	NA	NA	-0.66	NA	NA	NA	NA	-0.18	NA	-0.56	NA	-0.05	NA
1_17567148	1	17567148	17567315	PADI1	-0.45	-0.12	-0.28	0.14	-0.08	-0.05	-0.14	0.04	-0.37	-0.46	-0.1	0.22	-0.05	-0.66	0.11	0.16	-0.23	-0.05	-0.18	-0.25	-0.56	-0.19	-0.05	-0.22
1_17570441	1	17570441	17570561	PADI1	NA	NA	NA	NA	NA	NA	NA	NA	NA	NA	NA	NA	-0.05	NA	0.11	NA	NA	NA	NA	-0.25	-0.56	NA	-0.05	-0.22
1_17570566	1	17570566	17571026	PADI1	-0.45	-0.12	-0.28	0.14	-0.08	-0.05	-0.14	0.04	-0.37	-0.46	-0.1	0.22	-0.05	-0.66	0.11	0.16	-0.23	-0.05	-0.18	-0.25	-0.56	-0.19	-0.05	-0.22
1_17575615	1	17575615	17575821	PADI3	-0.45	NA	NA	NA	NA	NA	-0.14	0.04	NA	NA	NA	0.22	-0.05	-0.66	0.11	0.16	NA	-0.05	-0.18	-0.25	-0.56	NA	-0.05	-0.22
1_17586012	1	17586012	17586244	PADI3	-0.45	-0.12	-0.28	0.14	-0.08	-0.05	-0.14	0.04	-0.37	-0.46	-0.1	0.22	-0.05	-0.66	0.11	0.16	-0.23	-0.05	-0.18	-0.25	-0.56	-0.19	-0.05	-0.22
1_17588590	1	17588590	17588819	PADI3	-0.45	NA	NA	0.14	NA	NA	-0.14	0.04	NA	NA	NA	NA	-0.05	-0.66	0.11	NA	NA	NA	-0.18	-0.25	-0.56	-0.19	-0.05	-0.22
1_17593146	1	17593146	17593314	PADI3	NA	NA	NA	NA	NA	NA	NA	NA	NA	-0.46	NA	NA	NA	NA	0.11	NA	-0.23	NA	NA	NA	NA	NA	NA	NA
1_17594307	1	17594307	17594501	PADI3	-0.45	NA	-0.28	0.14	-0.08	-0.05	-0.14	0.04	-0.37	-0.46	-0.1	0.22	-0.05	-0.66	0.11	0.16	-0.23	-0.05	-0.18	-0.25	-0.56	-0.19	-0.05	-0.22
1_17596767	1	17596767	17596888	PADI3	-0.45	-0.12	NA	0.14	NA	-0.05	-0.14	0.04	NA	-0.46	NA	0.22	-0.05	-0.66	0.11	0.16	NA	-0.05	-0.18	-0.25	-0.56	-0.19	-0.05	-0.22
1_17597367	1	17597367	17597643	PADI3	-0.45	-0.12	-0.28	0.14	-0.08	-0.05	-0.14	0.04	-0.37	-0.46	-0.1	0.22	-0.05	-0.66	0.11	0.16	-0.23	-0.05	-0.18	-0.25	-0.56	-0.19	-0.05	-0.22
1_17601043	1	17601043	17601249	PADI3	-0.45	-0.12	NA	0.14	-0.08	-0.05	-0.14	0.04	NA	-0.46	NA	0.22	-0.05	-0.66	0.11	0.16	NA	-0.05	-0.18	-0.25	-0.56	-0.19	-0.05	-0.22
1_17602956	1	17602956	17603335	PADI3	-0.45	-0.12	NA	0.14	-0.08	-0.05	-0.14	0.04	-0.37	-0.46	-0.1	0.22	-0.05	-0.66	0.11	0.16	-0.23	-0.05	-0.18	-0.25	-0.56	-0.19	-0.05	-0.22
1_17604316	1	17604316	17604489	PADI3	-0.45	-0.12	NA	NA	NA	NA	-0.14	NA	NA	NA	NA	NA	-0.05	NA	0.11	NA	NA	NA	-0.18	-0.25	-0.56	NA	-0.05	-0.22
1_17607184	1	17607184	17607381	PADI3	-0.45	-0.12	-0.28	0.14	-0.08	-0.05	-0.14	0.04	-0.37	-0.46	-0.1	0.22	-0.05	-0.66	0.11	0.16	-0.23	-0.05	-0.18	-0.25	-0.56	-0.19	-0.05	-0.22
1_17609372	1	17609372	17609537	PADI3	-0.45	NA	NA	NA	NA	NA	-0.14	0.04	NA	NA	NA	NA	NA	-0.66	0.11	NA	NA	NA	-0.18	-0.25	-0.56	NA	-0.05	-0.22
1_17609541	1	17609541	17609661	PADI3	-0.45	NA	NA	NA	NA	NA	-0.14	NA	NA	NA	NA	NA	-0.05	NA	0.11	NA	NA	NA	-0.18	-0.25	NA	NA	-0.05	NA
1_17634716	1	17634716	17634906	PADI4	-0.45	NA	NA	NA	NA	NA	-0.14	0.04	NA	NA	NA	0.22	-0.05	-0.66	0.11	0.16	NA	NA	-0.18	-0.25	-0.56	-0.19	-0.05	-0.22
1_17657445	1	17657445	17657657	PADI4	-0.45	NA	-0.28	0.14	NA	NA	-0.14	0.04	NA	-0.46	NA	0.22	-0.05	-0.66	0.11	0.16	NA	-0.05	-0.18	-0.25	-0.56	NA	-0.05	-0.22
1_17664421	1	17664421	17664672	PADI4	-0.45	-0.12	NA	0.14	-0.08	-0.05	-0.14	0.04	-0.37	-0.46	-0.1	0.22	-0.05	-0.66	0.11	0.16	-0.23	-0.05	-0.18	-0.25	-0.56	-0.19	-0.05	-0.22
1_17666139	1	17666139	17666390	PADI4	-0.45	-0.12	-0.28	0.14	-0.08	-0.05	-0.14	0.04	-0.37	-0.46	-0.1	0.22	-0.05	-0.66	0.11	0.16	-0.23	-0.05	-0.18	-0.25	-0.56	-0.19	-0.05	-0.22
1_17668364	1	17668364	17668642	PADI4	-0.45	-0.12	-0.28	0.14	-0.08	-0.05	-0.14	0.04	NA	-0.46	-0.1	0.22	-0.05	-0.66	0.11	0.16	-0.23	-0.05	-0.18	-0.25	-0.56	-0.19	-0.05	-0.22
1_17668750	1	17668750	17668999	PADI4	-0.45	NA	NA	0.14	-0.08	-0.05	-0.14	0.04	NA	-0.46	-0.1	0.22	-0.05	-0.66	0.11	0.16	-0.23	-0.05	-0.18	-0.25	-0.56	-0.19	-0.05	-0.22
1_17672454	1	17672454	17672658	PADI4	-0.45	-0.12	-0.28	0.14	-0.08	-0.05	-0.14	0.04	-0.37	-0.46	-0.1	0.22	-0.05	-0.66	0.11	0.16	-0.23	-0.05	-0.18	-0.25	-0.56	-0.19	-0.05	-0.22
1_17674415	1	17674415	17674612	PADI4	-0.45	-0.12	-0.28	0.14	-0.08	-0.05	-0.14	0.04	-0.37	-0.46	-0.1	0.22	-0.05	-0.66	0.11	0.16	-0.23	-0.05	-0.18	-0.25	-0.56	-0.19	-0.05	-0.22
1_17680986	1	17680986	17681204	PADI4	-0.45	-0.12	NA	0.14	-0.08	-0.05	-0.14	0.04	-0.37	-0.46	-0.1	0.22	-0.05	-0.66	0.11	0.16	-0.23	-0.05	-0.18	-0.25	-0.56	-0.19	-0.05	-0.22
1_17682335	1	17682335	17683065	PADI4	-0.45	-0.12	-0.28	0.14	-0.08	-0.05	-0.14	0.04	-0.37	-0.46	-0.1	0.22	-0.05	-0.66	0.11	0.16	-0.23	-0.05	-0.18	-0.25	-0.56	-0.19	-0.05	-0.22
1_17685211	1	17685211	17685442	PADI4	-0.45	NA	NA	0.14	NA	NA	-0.14	0.04	NA	-0.46	NA	0.22	-0.05	-0.66	0.11	0.16	-0.23	-0.05	-0.18	-0.25	-0.56	-0.19	-0.05	-0.22
1_17685785	1	17685785	17685963	PADI4	-0.45	NA	NA	0.14	NA	NA	-0.14	0.04	NA	NA	NA	0.22	-0.05	-0.66	0.11	0.16	NA	-0.05	-0.18	-0.25	-0.56	NA	-0.05	-0.22
1_17689889	1	17689889	17690213	PADI4	-0.45	-0.12	-0.28	0.14	-0.08	-0.05	-0.14	0.04	-0.37	-0.46	-0.1	0.22	-0.05	-0.66	0.11	0.16	-0.23	-0.05	-0.18	-0.25	-0.56	-0.19	-0.05	-0.22
1_17690216	1	17690216	17690434	PADI4	-0.45	-0.12	-0.28	0.14	-0.08	-0.05	-0.14	0.04	-0.37	-0.46	-0.1	0.22	-0.05	-0.66	0.11	0.16	-0.23	-0.05	-0.18	-0.25	-0.56	-0.19	-0.05	-0.22
1_17698733	1	17698733	17698953	PADI6	NA	NA	NA	NA	NA	NA	-0.14	NA	NA	NA	NA	NA	NA	NA	0.11	NA	NA	NA	-0.18	-0.25	-0.56	NA	-0.05	NA
1_17699488	1	17699488	17699700	PADI6	-0.45	NA	NA	0.14	NA	NA	-0.14	0.04	NA	NA	NA	0.22	-0.05	-0.66	0.11	0.16	NA	NA	-0.18	-0.25	-0.56	NA	-0.05	-0.22
1_17701796	1	17701796	17702013	PADI6	-0.45	NA	NA	0.14	-0.08	NA	-0.14	0.04	NA	-0.46	-0.1	0.22	-0.05	-0.66	0.11	0.16	-0.23	-0.05	-0.18	-0.25	-0.56	-0.19	-0.05	-0.22
1_17708421	1	17708421	17708600	PADI6	-0.45	-0.12	NA	0.14	-0.08	NA	-0.14	0.04	NA	-0.46	-0.1	0.22	-0.05	-0.66	0.11	0.16	-0.23	-0.05	-0.18	-0.25	-0.56	-0.19	-0.05	-0.22
1_17714863	1	17714863	17715071	PADI6	NA	NA	NA	NA	NA	NA	NA	NA	NA	-0.46	NA	NA	NA	NA	0.11	NA	NA	NA	NA	-0.25	NA	NA	NA	NA
1_17720390	1	17720390	17720624	PADI6	NA	NA	NA	NA	NA	NA	-0.14	NA	NA	-0.46	NA	NA	-0.05	NA	0.11	NA	NA	NA	NA	NA	NA	-0.19	NA	NA
1_17720723	1	17720723	17720922	PADI6	-0.45	-0.12	NA	0.14	-0.08	-0.05	-0.14	0.04	-0.37	-0.46	-0.1	0.22	-0.05	-0.66	0.11	0.16	NA	-0.05	-0.18	-0.25	-0.56	-0.19	-0.05	-0.22
1_17725178	1	17725178	17725346	PADI6	-0.45	NA	NA	0.14	-0.08	-0.05	-0.14	0.04	NA	NA	NA	0.22	-0.05	-0.66	0.11	0.16	NA	-0.05	-0.18	-0.25	-0.56	NA	-0.05	-0.22
1_17727672	1	17727672	17727933	PADI6	-0.45	NA	-0.28	0.14	-0.08	-0.05	-0.14	0.04	NA	-0.46	-0.1	0.22	-0.05	-0.66	0.11	0.16	-0.23	-0.05	-0.18	-0.25	-0.56	-0.19	-0.05	-0.22
1_17735656	1	17735656	17735777	RCC2	-0.45	NA	NA	0.14	NA	NA	-0.14	0.04	NA	-0.46	NA	0.22	-0.05	NA	0.11	0.16	NA	NA	-0.18	-0.25	-0.56	NA	-0.05	-0.22
1_17738531	1	17738531	17738651	RCC2	NA	NA	NA	NA	NA	NA	NA	NA	NA	NA	NA	NA	NA	NA	0.11	NA	NA	NA	-0.18	NA	NA	NA	NA	-0.22
1_17752130	1	17752130	17752260	RCC2	NA	NA	NA	0.14	NA	NA	-0.14	0.04	NA	NA	NA	0.22	-0.05	-0.66	0.11	0.16	NA	-0.05	-0.18	-0.25	-0.56	NA	-0.05	-0.22
1_17755485	1	17755485	17755605	RCC2	NA	NA	NA	NA	NA	NA	-0.14	NA	NA	-0.46	NA	0.22	-0.05	-0.66	0.11	NA	-0.23	NA	-0.18	-0.25	-0.56	-0.19	-0.05	-0.22
1_17755610	1	17755610	17755730	RCC2	-0.45	NA	NA	0.14	NA	NA	-0.14	NA	NA	-0.46	NA	0.22	-0.05	-0.66	0.11	0.16	-0.23	-0.05	-0.18	-0.25	-0.56	-0.19	-0.05	NA
1_17906974	1	17906974	17907172	ARHGEF10L	NA	NA	NA	NA	NA	NA	-0.14	NA	NA	NA	NA	NA	NA	NA	NA	NA	NA	NA	NA	NA	NA	NA	NA	NA
1_17913934	1	17913934	17914138	ARHGEF10L	-0.45	-0.12	NA	0.14	-0.08	-0.05	-0.14	0.04	-0.37	-0.46	-0.1	0.22	-0.05	-0.66	0.11	0.16	NA	-0.05	-0.18	-0.25	-0.56	-0.19	-0.05	-0.22
1_17914900	1	17914900	17915094	ARHGEF10L	NA	NA	NA	0.14	NA	NA	-0.14	NA	NA	NA	NA	0.22	-0.05	NA	0.11	0.16	NA	NA	-0.18	-0.25	-0.56	NA	-0.05	-0.22
1_17928601	1	17928601	17928810	ARHGEF10L	NA	NA	NA	NA	NA	NA	-0.14	NA	NA	NA	NA	NA	NA	NA	0.11	NA	NA	NA	-0.18	NA	NA	NA	-0.05	-0.22
1_17929999	1	17929999	17930206	ARHGEF10L	NA	NA	NA	NA	NA	NA	-0.14	NA	NA	NA	NA	NA	-0.05	-0.66	0.11	NA	NA	NA	-0.18	-0.25	-0.56	NA	-0.05	-0.22
1_17934301	1	17934301	17934477	ARHGEF10L	NA	NA	NA	NA	NA	NA	NA	NA	NA	NA	NA	NA	NA	NA	NA	NA	NA	NA	NA	NA	NA	NA	-0.05	NA
1_17939548	1	17939548	17939713	ARHGEF10L	NA	NA	NA	NA	NA	NA	NA	NA	NA	NA	NA	NA	NA	NA	NA	NA	NA	NA	-0.18	NA	NA	NA	NA	NA
1_17942529	1	17942529	17942694	ARHGEF10L	NA	NA	NA	0.14	NA	NA	-0.14	0.04	NA	NA	NA	0.22	-0.05	-0.66	0.11	NA	NA	NA	-0.18	-0.25	-0.56	NA	-0.05	-0.22
1_17945758	1	17945758	17945937	ARHGEF10L	-0.45	NA	NA	0.14	NA	NA	-0.14	0.04	NA	-0.46	NA	0.22	-0.05	-0.66	0.11	0.16	NA	-0.05	-0.18	-0.25	-0.56	NA	-0.05	-0.22
1_17948340	1	17948340	17948537	ARHGEF10L	NA	NA	NA	NA	NA	NA	NA	NA	NA	NA	NA	NA	NA	NA	NA	NA	NA	NA	NA	NA	NA	NA	-0.05	-0.22
1_17949529	1	17949529	17949727	ARHGEF10L	-0.45	NA	-0.28	0.14	-0.08	-0.05	-0.14	0.04	NA	-0.46	-0.1	0.22	-0.05	-0.66	0.11	0.16	-0.23	-0.05	-0.18	-0.25	-0.56	-0.19	-0.05	-0.22
1_17952452	1	17952452	17952630	ARHGEF10L	-0.45	NA	NA	0.14	-0.08	NA	-0.14	NA	NA	NA	NA	0.22	-0.05	-0.66	0.11	0.16	NA	-0.05	-0.18	-0.25	-0.56	NA	-0.05	-0.22
1_17958845	1	17958845	17959010	ARHGEF10L	NA	NA	NA	NA	NA	NA	-0.14	NA	NA	NA	NA	NA	-0.05	NA	NA	NA	NA	NA	NA	-0.25	-0.56	NA	-0.05	-0.22
1_17960917	1	17960917	17961104	ARHGEF10L	-0.45	NA	NA	0.14	-0.08	-0.05	-0.14	0.04	NA	-0.46	-0.1	0.22	-0.05	-0.66	0.11	0.16	-0.23	-0.05	-0.18	-0.25	-0.56	-0.19	-0.05	-0.22
1_17961367	1	17961367	17961546	ARHGEF10L	-0.45	NA	NA	0.14	-0.08	NA	-0.14	0.04	NA	-0.46	NA	0.22	-0.05	-0.66	0.11	0.16	NA	-0.05	-0.18	-0.25	-0.56	-0.19	-0.05	-0.22
1_17964297	1	17964297	17964482	ARHGEF10L	-0.45	-0.12	-0.28	0.14	-0.08	-0.05	-0.14	0.04	-0.37	-0.46	-0.1	0.22	-0.05	-0.66	0.11	0.16	-0.23	-0.05	-0.18	-0.25	-0.56	-0.19	-0.05	-0.22
1_17964961	1	17964961	17965162	ARHGEF10L	-0.45	-0.12	NA	0.14	-0.08	-0.05	-0.14	0.04	-0.37	-0.46	NA	0.22	-0.05	-0.66	0.11	0.16	-0.23	-0.05	-0.18	-0.25	-0.56	-0.19	-0.05	-0.22
1_17966205	1	17966205	17966379	ARHGEF10L	-0.45	-0.12	-0.28	0.14	-0.08	-0.05	-0.14	0.04	-0.37	-0.46	-0.1	0.22	-0.05	-0.66	0.11	0.16	-0.23	-0.05	-0.18	-0.25	-0.56	-0.19	-0.05	-0.22
1_17981016	1	17981016	17981216	ARHGEF10L	NA	NA	NA	0.14	NA	NA	-0.14	0.04	NA	NA	NA	NA	-0.05	NA	0.11	0.16	NA	NA	-0.18	-0.25	-0.56	NA	-0.05	-0.22
1_17982966	1	17982966	17983173	ARHGEF10L	-0.45	NA	NA	NA	NA	NA	-0.14	NA	NA	NA	NA	NA	-0.05	NA	NA	0.16	NA	NA	-0.18	-0.25	-0.56	NA	-0.05	-0.22
1_18014095	1	18014095	18014289	ARHGEF10L	-0.45	NA	NA	0.14	-0.08	-0.05	-0.14	0.04	-0.37	-0.46	NA	0.22	-0.05	-0.66	0.11	0.16	-0.23	-0.05	-0.18	-0.25	-0.56	-0.19	-0.05	-0.22
1_18016245	1	18016245	18016442	ARHGEF10L	-0.45	NA	NA	NA	-0.08	NA	-0.14	0.04	NA	-0.46	NA	0.22	NA	NA	0.11	0.16	-0.23	-0.05	-0.18	-0.25	-0.56	-0.19	-0.05	-0.22
1_18017527	1	18017527	18017706	ARHGEF10L	-0.45	-0.12	-0.28	0.14	-0.08	-0.05	-0.14	0.04	-0.37	-0.46	-0.1	0.22	-0.05	-0.66	0.11	0.16	-0.23	-0.05	-0.18	-0.25	-0.56	-0.19	-0.05	-0.22
1_18021347	1	18021347	18021735	ARHGEF10L	-0.45	-0.12	NA	0.14	-0.08	-0.05	-0.14	0.04	-0.37	-0.46	-0.1	0.22	-0.05	-0.66	0.11	0.16	-0.23	-0.05	-0.18	-0.25	-0.56	-0.19	-0.05	-0.22
1_18023290	1	18023290	18023853	ARHGEF10L	-0.45	-0.12	-0.28	0.14	-0.08	-0.05	-0.14	0.04	-0.37	-0.46	-0.1	0.22	-0.05	-0.66	0.11	0.16	-0.23	-0.05	-0.18	-0.25	-0.56	-0.19	-0.05	-0.22
1_18149507	1	18149507	18149857	ACTL8	-0.45	-0.12	-0.28	0.14	-0.08	-0.05	-0.14	0.04	-0.37	-0.46	-0.1	0.22	-0.05	-0.66	0.11	0.16	-0.23	-0.05	-0.18	-0.25	-0.56	-0.19	-0.05	-0.22
1_18152258	1	18152258	18152378	ACTL8	NA	NA	NA	NA	NA	NA	-0.14	NA	NA	NA	NA	NA	NA	NA	0.11	NA	NA	NA	NA	NA	NA	NA	-0.05	NA
1_18152379	1	18152379	18152717	ACTL8	-0.45	-0.12	-0.28	0.14	-0.08	-0.05	-0.14	0.04	-0.37	-0.46	-0.1	0.22	-0.05	-0.66	0.11	0.16	-0.23	-0.05	-0.18	-0.25	-0.56	-0.19	-0.05	-0.22
1_18152720	1	18152720	18153085	ACTL8	-0.45	-0.12	-0.28	0.14	-0.08	-0.05	-0.14	0.04	-0.37	-0.46	-0.1	0.22	-0.05	-0.66	0.11	0.16	-0.23	-0.05	-0.18	-0.25	-0.56	-0.19	-0.05	-0.22
1_18294373	1	18294373	18294567	NA	NA	NA	NA	NA	NA	NA	-0.14	NA	NA	NA	NA	NA	NA	NA	0.11	NA	NA	NA	-0.18	-0.25	-0.56	NA	-0.05	-0.22
1_18554355	1	18554355	18554564	IGSF21	-0.45	-0.12	-0.28	0.14	-0.08	-0.05	-0.14	0.04	-0.37	-0.46	-0.1	0.22	-0.05	-0.66	0.11	0.16	-0.23	-0.05	-0.18	-0.25	-0.56	-0.19	-0.05	-0.22
1_18661391	1	18661391	18661571	IGSF21	-0.45	NA	NA	0.14	NA	NA	-0.14	0.04	NA	NA	NA	0.22	-0.05	-0.66	0.11	0.16	NA	-0.05	-0.18	-0.25	-0.56	NA	-0.05	-0.22
1_18688532	1	18688532	18688732	IGSF21	-0.45	-0.12	NA	0.14	-0.08	-0.05	-0.14	0.04	NA	-0.46	-0.1	0.22	-0.05	-0.66	0.11	0.16	-0.23	-0.05	-0.18	-0.25	-0.56	NA	-0.05	-0.22
1_18691664	1	18691664	18692148	IGSF21	-0.45	-0.12	-0.28	0.14	-0.08	-0.05	-0.14	0.04	-0.37	-0.46	-0.1	0.22	-0.05	-0.66	0.11	0.16	-0.23	-0.05	-0.18	-0.25	-0.56	-0.19	-0.05	-0.22
1_18702686	1	18702686	18702889	IGSF21	-0.45	NA	NA	0.14	-0.08	-0.05	-0.14	0.04	NA	-0.46	-0.1	0.22	-0.05	-0.66	0.11	0.16	-0.23	-0.05	-0.18	-0.25	-0.56	-0.19	-0.05	-0.22
1_18703313	1	18703313	18703527	IGSF21	-0.45	-0.12	-0.28	0.14	-0.08	-0.05	-0.14	0.04	-0.37	-0.46	-0.1	0.22	-0.05	-0.66	0.11	0.16	-0.23	-0.05	-0.18	-0.25	-0.56	-0.19	-0.05	-0.22
1_18807474	1	18807474	18809799	KLHDC7A	-0.45	-0.12	-0.28	0.14	-0.08	-0.05	-0.14	0.04	-0.37	-0.46	-0.1	0.22	-0.05	-0.66	0.11	0.16	-0.23	-0.05	-0.18	-0.25	-0.56	-0.19	-0.05	-0.22
1_18810385	1	18810385	18810582	KLHDC7A	-0.45	NA	NA	0.14	-0.08	NA	-0.14	0.04	NA	-0.46	NA	0.22	-0.05	-0.66	0.11	0.16	-0.23	-0.05	-0.18	-0.25	-0.56	-0.19	-0.05	-0.22
1_18957916	1	18957916	18958189	PAX7	-0.45	-0.12	-0.28	0.14	-0.08	-0.05	-0.14	0.04	-0.37	-0.46	-0.1	0.22	-0.05	-0.66	0.11	0.16	-0.23	-0.05	-0.18	-0.25	-0.56	-0.19	-0.05	-0.22
1_18960749	1	18960749	18961077	PAX7	-0.45	-0.12	-0.28	0.14	-0.08	-0.05	-0.14	0.04	-0.37	-0.46	-0.1	0.22	-0.05	-0.66	0.11	0.16	-0.23	-0.05	-0.18	-0.25	-0.56	-0.19	-0.05	-0.22
1_18961526	1	18961526	18961742	PAX7	-0.45	-0.12	NA	0.14	-0.08	-0.05	-0.14	0.04	-0.37	-0.46	-0.1	0.22	-0.05	-0.66	0.11	0.16	-0.23	-0.05	-0.18	-0.25	-0.56	-0.19	-0.05	-0.22
1_18962687	1	18962687	18962940	PAX7	-0.45	-0.12	-0.28	0.14	-0.08	-0.05	-0.14	0.04	-0.37	-0.46	-0.1	0.22	-0.05	-0.66	0.11	0.16	-0.23	-0.05	-0.18	-0.25	-0.56	-0.19	-0.05	-0.22
1_19018099	1	19018099	19018505	PAX7	-0.45	-0.12	-0.28	0.14	-0.08	-0.05	-0.14	0.04	-0.37	-0.46	-0.1	0.22	-0.05	-0.66	0.11	0.16	-0.23	-0.05	-0.18	-0.25	-0.56	-0.19	-0.05	-0.22
1_19027045	1	19027045	19027384	PAX7	-0.45	-0.12	-0.28	0.14	-0.08	-0.05	-0.14	0.04	-0.37	-0.46	-0.1	0.22	-0.05	-0.66	0.11	0.16	-0.23	-0.05	-0.18	-0.25	-0.56	-0.19	-0.05	-0.22
[truncated: 165,988 more rows]
